# Supplementary material for: d-Phenyl­glycinium bromide
Source: Acta Crystallogr Sect E Struct Rep Online. 2013 Mar 2;69(Pt 4):o470. doi: 10.1107/S1600536813004807 (PMC3629510; doi:10.1107/S1600536813004807)
Supplement: Supplementary file 1 [file e-69-0o470-sup1.cif]

##############################################################################
#                                                                            #
# This CIF contains the data in a paper accepted for publication in          #
# Acta Crystallographica Section E. It conforms to the requirements of       #
# Notes for Authors for Acta Crystallographica Section E, and has been       #
# peer reviewed under the auspices of the IUCr Commission on Journals.       #
#                                                                            #
# Full details of the Crystallographic Information File format               #
# are given in the paper "The Crystallographic Information File (CIF):       #
# a New Standard Archive File for Crystallography" by S. R. Hall, F. H.      #
# Allen and I. D. Brown [Acta Cryst. (1991), A47, 655-685].                  #
#                                                                            #
# The current version of the core CIF dictionary is obtainable from          #
# ftp://ftp.iucr.org/pub/cif_core.dic.                                       #
#                                                                            #
# Software is freely available for graphical display of the structure(s)     #
# in this CIF. For information consult the CIF software page                 #
# http://www.iucr.org/resources/cif/software.                                #
#                                                                            #
# This file may be used for bona fide research purposes within the           #
# scientific community so long as proper attribution is given to the journal # 
# article from which it was obtained.                                        #
#                                                                            #
##############################################################################
data_I
_audit_creation_method     SHELXL-97
_chemical_name_systematic
;
<i>D</i>-Phenylglycinium bromide
;
_chemical_name_common
;
Carboxy(phenyl)methanaminium bromide
;
_chemical_formula_moiety     'C8 H10 N O2 +, Br -'
_chemical_formula_sum     'C8 H10 Br N O2'
_chemical_formula_iupac     'C8 H10 N O2 +, Br -'
_chemical_formula_weight     232.08
_chemical_melting_point     ?
_symmetry_cell_setting     orthorhombic
_symmetry_space_group_name_H-M     'P 21 21 21'
_symmetry_space_group_name_Hall     'P 2ac 2ab'
loop_
    _symmetry_equiv_pos_as_xyz
    'x, y, z'
    '-x+1/2, -y, z+1/2'
    'x+1/2, -y+1/2, -z'
    '-x, y+1/2, -z+1/2'
_cell_length_a     5.5240(5)
_cell_length_b     7.4735(5)
_cell_length_c     23.1229(18)
_cell_angle_alpha     90.00
_cell_angle_beta     90.00
_cell_angle_gamma     90.00
_cell_volume     954.60(13)
_cell_formula_units_Z     4
_cell_measurement_reflns_used     3239
_cell_measurement_theta_min     2.64
_cell_measurement_theta_max     28.82
_cell_measurement_temperature     295(2)
_exptl_crystal_description     block
_exptl_crystal_colour     colourless
_exptl_crystal_size_max     0.35
_exptl_crystal_size_mid     0.30
_exptl_crystal_size_min     0.25
_exptl_crystal_density_diffrn     1.615
_exptl_crystal_density_meas     ?
_exptl_crystal_density_method     'not measured'
_exptl_crystal_F_000     464
_exptl_absorpt_coefficient_mu     4.267
_exptl_absorpt_correction_type     multi-scan
_exptl_absorpt_process_details     '(SADABS; Bruker, 2004)'
_exptl_absorpt_correction_T_min     0.317
_exptl_absorpt_correction_T_max     0.415
_exptl_special_details
;
;
_diffrn_ambient_temperature     295(2)
_diffrn_radiation_type     MoK\a
_diffrn_radiation_wavelength     0.71073
_diffrn_radiation_source     'fine-focus sealed tube'
_diffrn_radiation_monochromator     graphite
_diffrn_measurement_device_type     'Bruker Kappa APEXII CCD'
_diffrn_measurement_method     '\w and \f scan'
_diffrn_detector_area_resol_mean     ?
_diffrn_reflns_number     5824
_diffrn_reflns_av_R_equivalents     0.0216
_diffrn_reflns_av_sigmaI/netI     0.0406
_diffrn_reflns_theta_min     3.25
_diffrn_reflns_theta_max     27.49
_diffrn_reflns_theta_full     27.49
_diffrn_measured_fraction_theta_max     0.989
_diffrn_measured_fraction_theta_full     0.989
_diffrn_reflns_limit_h_min     -6
_diffrn_reflns_limit_h_max     7
_diffrn_reflns_limit_k_min     -9
_diffrn_reflns_limit_k_max     5
_diffrn_reflns_limit_l_min     -28
_diffrn_reflns_limit_l_max     30
_diffrn_standards_number     0
_diffrn_standards_interval_count     .
_diffrn_standards_interval_time     .
_diffrn_standards_decay_%     ?
_refine_special_details
;
Refinement of <i>F</i>^2^ against ALL reflections. The weighted <i>R</i>-factor
<i>wR</i> and goodness of fit <i>S</i> are based on <i>F</i>^2^, conventional
<i>R</i>-factors <i>R</i> are based on <i>F</i>, with <i>F</i> set to zero for
negative <i>F</i>^2^. The threshold expression of <i>F</i>^2^ >
\s(<i>F</i>^2^) is used only for calculating <i>R</i>-factors(gt) <i>etc</i>.
and is not relevant to the choice of reflections for refinement.
<i>R</i>-factors based on <i>F</i>^2^ are statistically about twice as large
as those based on <i>F</i>, and <i>R</i>- factors based on ALL data will be
even larger.
;
_reflns_number_total     2170
_reflns_number_gt     2003
_reflns_threshold_expression     I>2\s(I)
_refine_ls_structure_factor_coef     Fsqd
_refine_ls_matrix_type     full
_refine_ls_R_factor_all     0.0255
_refine_ls_R_factor_gt     0.0216
_refine_ls_wR_factor_gt     0.0450
_refine_ls_wR_factor_ref     0.0460
_refine_ls_goodness_of_fit_ref     1.032
_refine_ls_restrained_S_all     1.032
_refine_ls_number_reflns     2170
_refine_ls_number_parameters     114
_refine_ls_number_restraints     0
_refine_ls_hydrogen_treatment     constr
_refine_ls_weighting_scheme     calc
_refine_ls_weighting_details     'calc w=1/[\s^2^(Fo^2^)]'
_atom_sites_solution_hydrogens     geom
_atom_sites_solution_primary     direct
_atom_sites_solution_secondary     difmap
_refine_ls_shift/su_max     0.003
_refine_ls_shift/su_mean     0.000
_refine_diff_density_max     0.248
_refine_diff_density_min     -0.293
_refine_ls_extinction_method     'SHELXL97 (Sheldrick, 2008)'
_refine_ls_extinction_coef     0.0530(13)
_refine_ls_extinction_expression
                                  'Fc^*^=kFc[1+0.001xFc^2^\l^3^/sin(2\q)]^-1/4^'
_refine_ls_abs_structure_details     'Flack (1983)'
_refine_ls_abs_structure_Flack     0.011(8)
loop_
    _atom_type_symbol
    _atom_type_description
    _atom_type_scat_dispersion_real
    _atom_type_scat_dispersion_imag
    _atom_type_scat_source
    'C' 'C' 0.0033 0.0016
                         'International Tables Vol C Tables 4.2.6.8 and 6.1.1.4'
    'H' 'H' 0.0000 0.0000
                         'International Tables Vol C Tables 4.2.6.8 and 6.1.1.4'
    'N' 'N' 0.0061 0.0033
                         'International Tables Vol C Tables 4.2.6.8 and 6.1.1.4'
    'O' 'O' 0.0106 0.0060
                         'International Tables Vol C Tables 4.2.6.8 and 6.1.1.4'
    'Br' 'Br' -0.2901 2.4595
                         'International Tables Vol C Tables 4.2.6.8 and 6.1.1.4'
_computing_data_collection     'APEX2 (Bruker, 2004)'
_computing_cell_refinement     'APEX2 and SAINT (Bruker, 2004)'
_computing_data_reduction     'SAINT and XPREP (Bruker, 2004)'
_computing_structure_solution     'SIR92 (Altomare <i>et al.</i>, 1993)'
_computing_structure_refinement     'SHELXL97 (Sheldrick, 2008)'
_computing_molecular_graphics
 'ORTEP-3 for Windows (Farrugia, 2012) and Mercury (Macrae <i>et al.</i>, 2008)'
_computing_publication_material     'PLATON (Spek, 2009)'
loop_
    _atom_site_type_symbol
    _atom_site_label
    _atom_site_fract_x
    _atom_site_fract_y
    _atom_site_fract_z
    _atom_site_U_iso_or_equiv
    _atom_site_adp_type
    _atom_site_calc_flag
    _atom_site_refinement_flags
    _atom_site_occupancy
    _atom_site_symmetry_multiplicity
    _atom_site_disorder_assembly
    _atom_site_disorder_group
    C C1 0.1060(5) 0.5444(3) 0.56980(9) 0.0370(5) Uani d . 1 1 . .
    H H1 -0.0251 0.5884 0.5906 0.044 Uiso calc R 1 1 . .
    C C2 0.1209(5) 0.5734(3) 0.51081(9) 0.0418(6) Uani d . 1 1 . .
    H H2 -0.0006 0.6372 0.4921 0.050 Uiso calc R 1 1 . .
    C C3 0.3119(5) 0.5092(3) 0.47991(9) 0.0424(6) Uani d . 1 1 . .
    H H3 0.3196 0.5290 0.4402 0.051 Uiso calc R 1 1 . .
    C C4 0.4922(5) 0.4160(3) 0.50678(9) 0.0443(6) Uani d . 1 1 . .
    H H4 0.6229 0.3734 0.4855 0.053 Uiso calc R 1 1 . .
    C C5 0.4804(4) 0.3849(3) 0.56595(9) 0.0355(5) Uani d . 1 1 . .
    H H5 0.6024 0.3204 0.5842 0.043 Uiso calc R 1 1 . .
    C C6 0.2866(4) 0.4500(2) 0.59770(7) 0.0264(4) Uani d . 1 1 . .
    C C7 0.2695(4) 0.4057(2) 0.66152(7) 0.0282(5) Uani d . 1 1 . .
    H H7 0.4217 0.3499 0.6738 0.034 Uiso calc R 1 1 . .
    C C8 0.0650(4) 0.2773(3) 0.67328(8) 0.0311(5) Uani d . 1 1 . .
    N N1 0.2266(4) 0.5687(2) 0.69772(6) 0.0345(4) Uani d . 1 1 . .
    H H1A 0.3369 0.6514 0.6892 0.063(8) Uiso calc R 1 1 . .
    H H1B 0.2379 0.5399 0.7350 0.063(8) Uiso calc R 1 1 . .
    H H1C 0.0794 0.6117 0.6905 0.047(7) Uiso calc R 1 1 . .
    O O1 0.1199(4) 0.1163(2) 0.65347(8) 0.0561(5) Uani d . 1 1 . .
    H H1D 0.0051 0.0486 0.6586 0.084 Uiso calc R 1 1 . .
    O O2 -0.1206(3) 0.3164(2) 0.69632(6) 0.0441(4) Uani d . 1 1 . .
    Br Br1 0.71415(4) 0.82278(3) 0.681529(8) 0.03843(9) Uani d . 1 1 . .
loop_
    _atom_site_aniso_label
    _atom_site_aniso_U_11
    _atom_site_aniso_U_22
    _atom_site_aniso_U_33
    _atom_site_aniso_U_12
    _atom_site_aniso_U_13
    _atom_site_aniso_U_23
    C1 0.0381(14) 0.0388(11) 0.0339(11) 0.0062(12) 0.0048(10) -0.0032(10)
    C2 0.0552(17) 0.0342(12) 0.0360(12) 0.0066(11) -0.0030(11) 0.0072(10)
    C3 0.0638(18) 0.0364(12) 0.0270(10) -0.0101(13) 0.0087(11) 0.0010(9)
    C4 0.0417(16) 0.0496(14) 0.0415(14) -0.0021(12) 0.0170(11) -0.0082(11)
    C5 0.0277(13) 0.0429(12) 0.0360(12) 0.0004(11) 0.0035(9) -0.0027(10)
    C6 0.0261(11) 0.0258(9) 0.0273(9) -0.0062(10) 0.0011(9) -0.0013(7)
    C7 0.0261(13) 0.0316(10) 0.0269(9) -0.0034(10) 0.0012(8) 0.0002(7)
    C8 0.0352(14) 0.0323(11) 0.0258(11) -0.0071(10) -0.0018(9) 0.0014(8)
    N1 0.0377(13) 0.0396(9) 0.0262(9) -0.0137(10) 0.0029(8) -0.0036(7)
    O1 0.0634(15) 0.0333(8) 0.0715(12) -0.0161(9) 0.0238(10) -0.0057(8)
    O2 0.0328(9) 0.0448(9) 0.0547(9) -0.0106(9) 0.0085(7) -0.0021(8)
    Br1 0.04061(14) 0.03701(12) 0.03766(12) -0.01269(10) 0.00446(10) -0.00279(9)
_geom_special_details
;
All e.s.d.'s (except the e.s.d. in the dihedral angle between two l.s. planes)
are estimated using the full covariance matrix. The cell e.s.d.'s are taken
into account individually in the estimation of e.s.d.'s in distances, angles
and torsion angles; correlations between e.s.d.'s in cell parameters are only
used when they are defined by crystal symmetry. An approximate (isotropic)
treatment of cell e.s.d.'s is used for estimating e.s.d.'s involving l.s.
planes.
;
loop_
    _geom_bond_atom_site_label_1
    _geom_bond_atom_site_label_2
    _geom_bond_site_symmetry_2
    _geom_bond_distance
    _geom_bond_publ_flag
    C1 C6 . 1.382(3) ?
    C1 C2 . 1.383(3) ?
    C1 H1 . 0.9300 ?
    C2 C3 . 1.361(3) ?
    C2 H2 . 0.9300 ?
    C3 C4 . 1.365(3) ?
    C3 H3 . 0.9300 ?
    C4 C5 . 1.389(3) ?
    C4 H4 . 0.9300 ?
    C5 C6 . 1.386(3) ?
    C5 H5 . 0.9300 ?
    C6 C7 . 1.515(2) ?
    C7 N1 . 1.497(2) ?
    C7 C8 . 1.507(3) ?
    C7 H7 . 0.9800 ?
    C8 O2 . 1.192(3) ?
    C8 O1 . 1.323(3) ?
    N1 H1A . 0.8900 ?
    N1 H1B . 0.8900 ?
    N1 H1C . 0.8900 ?
    O1 H1D . 0.8200 ?
loop_
    _geom_angle_atom_site_label_1
    _geom_angle_atom_site_label_2
    _geom_angle_atom_site_label_3
    _geom_angle_site_symmetry_1
    _geom_angle_site_symmetry_3
    _geom_angle
    _geom_angle_publ_flag
    C6 C1 C2 . . 119.8(2) ?
    C6 C1 H1 . . 120.1 ?
    C2 C1 H1 . . 120.1 ?
    C3 C2 C1 . . 120.6(2) ?
    C3 C2 H2 . . 119.7 ?
    C1 C2 H2 . . 119.7 ?
    C2 C3 C4 . . 120.4(2) ?
    C2 C3 H3 . . 119.8 ?
    C4 C3 H3 . . 119.8 ?
    C3 C4 C5 . . 120.0(2) ?
    C3 C4 H4 . . 120.0 ?
    C5 C4 H4 . . 120.0 ?
    C6 C5 C4 . . 119.9(2) ?
    C6 C5 H5 . . 120.0 ?
    C4 C5 H5 . . 120.0 ?
    C1 C6 C5 . . 119.30(19) ?
    C1 C6 C7 . . 121.4(2) ?
    C5 C6 C7 . . 119.15(19) ?
    N1 C7 C8 . . 107.37(17) ?
    N1 C7 C6 . . 112.12(15) ?
    C8 C7 C6 . . 111.19(16) ?
    N1 C7 H7 . . 108.7 ?
    C8 C7 H7 . . 108.7 ?
    C6 C7 H7 . . 108.7 ?
    O2 C8 O1 . . 125.1(2) ?
    O2 C8 C7 . . 124.73(19) ?
    O1 C8 C7 . . 110.16(19) ?
    C7 N1 H1A . . 109.5 ?
    C7 N1 H1B . . 109.5 ?
    H1A N1 H1B . . 109.5 ?
    C7 N1 H1C . . 109.5 ?
    H1A N1 H1C . . 109.5 ?
    H1B N1 H1C . . 109.5 ?
    C8 O1 H1D . . 109.5 ?
loop_
    _geom_torsion_atom_site_label_1
    _geom_torsion_atom_site_label_2
    _geom_torsion_atom_site_label_3
    _geom_torsion_atom_site_label_4
    _geom_torsion_site_symmetry_1
    _geom_torsion_site_symmetry_2
    _geom_torsion_site_symmetry_3
    _geom_torsion_site_symmetry_4
    _geom_torsion
    _geom_torsion_publ_flag
    C6 C1 C2 C3 . . . . 0.2(4) ?
    C1 C2 C3 C4 . . . . -0.3(4) ?
    C2 C3 C4 C5 . . . . 0.5(4) ?
    C3 C4 C5 C6 . . . . -0.6(3) ?
    C2 C1 C6 C5 . . . . -0.2(3) ?
    C2 C1 C6 C7 . . . . -176.2(2) ?
    C4 C5 C6 C1 . . . . 0.5(3) ?
    C4 C5 C6 C7 . . . . 176.5(2) ?
    C1 C6 C7 N1 . . . . -54.0(3) ?
    C5 C6 C7 N1 . . . . 130.1(2) ?
    C1 C6 C7 C8 . . . . 66.2(2) ?
    C5 C6 C7 C8 . . . . -109.7(2) ?
    N1 C7 C8 O2 . . . . 15.6(3) ?
    C6 C7 C8 O2 . . . . -107.4(2) ?
    N1 C7 C8 O1 . . . . -165.48(17) ?
    C6 C7 C8 O1 . . . . 71.5(2) ?
loop_
    _geom_hbond_atom_site_label_D
    _geom_hbond_atom_site_label_H
    _geom_hbond_atom_site_label_A
    _geom_hbond_site_symmetry_A
    _geom_hbond_distance_DH
    _geom_hbond_distance_HA
    _geom_hbond_distance_DA
    _geom_hbond_angle_DHA
    N1 H1B Br1 4_646 0.89 2.54 3.3586(17) 154.0
    N1 H1C Br1 1_455 0.89 2.57 3.429(2) 162.6
    N1 H1A Br1 . 0.89 2.45 3.3166(18) 163.9
    O1 H1D Br1 1_445 0.82 2.39 3.2027(17) 171.1
    C7 H7 O2 1_655 0.98 2.59 3.527(3) 159.3
_iucr_refine_instructions_details
;
TITL DPHBA in P2(1)2(1)2(1)
CELL  0.71073   5.5240   7.4735  23.1229   90.000   90.000   90.000
ZERR     4.00   0.0005   0.0005   0.0018    0.000    0.000    0.000
LATT  -1
SYMM  1/2 - X, - Y, 1/2 + Z
SYMM  1/2 + X, 1/2 - Y, - Z
SYMM  - X, 1/2 + Y, 1/2 - Z
SFAC  C    H    N    O    BR
UNIT  32   40   4    8    4
MERG   2
OMIT    -2.00  55.00
EQIV $1 -x+1, y-1/2, -z+3/2
EQIV $2 x-1, y, z
EQIV $3 x-1, y-1, z
EQIV $4 x+1, y, z
HTAB N1 BR1_$1
HTAB N1 BR1_$2
HTAB N1 BR1
HTAB O1 BR1_$3
HTAB C7 O2_$4
FMAP   2
PLAN   25
SIZE     0.25   0.30   0.35
ACTA
BOND   $H
CONF
L.S.  30
WGHT    0.000000
EXTI    0.053023
FVAR       0.78560
C1    1    0.106047    0.544424    0.569799    11.00000    0.03811    0.03880 =
         0.03394   -0.00320    0.00475    0.00622
AFIX  43
H1    2   -0.025145    0.588397    0.590616    11.00000   -1.20000
AFIX   0
C2    1    0.120924    0.573365    0.510810    11.00000    0.05522    0.03421 =
         0.03604    0.00723   -0.00297    0.00656
AFIX  43
H2    2   -0.000576    0.637179    0.492109    11.00000   -1.20000
AFIX   0
C3    1    0.311891    0.509232    0.479907    11.00000    0.06382    0.03640 =
         0.02699    0.00096    0.00868   -0.01012
AFIX  43
H3    2    0.319558    0.529037    0.440242    11.00000   -1.20000
AFIX   0
C4    1    0.492195    0.416034    0.506780    11.00000    0.04166    0.04961 =
         0.04151   -0.00817    0.01697   -0.00213
AFIX  43
H4    2    0.622881    0.373415    0.485492    11.00000   -1.20000
AFIX   0
C5    1    0.480394    0.384873    0.565949    11.00000    0.02771    0.04289 =
         0.03600   -0.00275    0.00351    0.00040
AFIX  43
H5    2    0.602354    0.320384    0.584233    11.00000   -1.20000
AFIX   0
C6    1    0.286634    0.450008    0.597702    11.00000    0.02607    0.02577 =
         0.02726   -0.00126    0.00112   -0.00616
C7    1    0.269544    0.405685    0.661524    11.00000    0.02606    0.03160 =
         0.02687    0.00024    0.00123   -0.00342
AFIX  13
H7    2    0.421739    0.349935    0.673755    11.00000   -1.20000
AFIX   0
C8    1    0.064984    0.277300    0.673276    11.00000    0.03524    0.03233 =
         0.02582    0.00139   -0.00175   -0.00712
N1    3    0.226614    0.568686    0.697723    11.00000    0.03769    0.03956 =
         0.02624   -0.00355    0.00293   -0.01372
AFIX  33
H1A   2    0.336947    0.651395    0.689231    11.00000    0.06321
H1B   2    0.237925    0.539900    0.734974    11.00000    0.06313
H1C   2    0.079447    0.611674    0.690487    11.00000    0.04723
AFIX   0
O1    4    0.119945    0.116283    0.653472    11.00000    0.06343    0.03326 =
         0.07150   -0.00567    0.02379   -0.01611
AFIX 147
H1D   2    0.005123    0.048596    0.658626    11.00000   -1.50000
AFIX   0
O2    4   -0.120606    0.316352    0.696318    11.00000    0.03284    0.04480 =
         0.05475   -0.00209    0.00854   -0.01059
BR1   5    0.714154    0.822782    0.681529    11.00000    0.04061    0.03701 =
         0.03766   -0.00279    0.00446   -0.01269
HKLF 4
REM  DPHBA in P2(1)2(1)2(1)
REM R1 =  0.0216 for   2003 Fo > 4sig(Fo)  and  0.0255 for all   2170 data
REM    114 parameters refined using      0 restraints
END
WGHT      0.0000      0.0000
REM Highest difference peak  0.248,  deepest hole -0.293,  1-sigma level  0.047
Q1    1   0.5048  0.8201  0.6807  11.00000  0.05    0.25
Q2    1   0.5709  0.8877  0.6841  11.00000  0.05    0.22
Q3    1   0.6230  0.8240  0.6490  11.00000  0.05    0.21
Q4    1   0.6038  0.8592  0.7110  11.00000  0.05    0.19
Q5    1   0.8656  0.7839  0.7071  11.00000  0.05    0.19
Q6    1   0.3570  0.3923  0.5806  11.00000  0.05    0.19
Q7    1   0.6545  0.7643  0.7082  11.00000  0.05    0.19
Q8    1   0.2073  0.4957  0.5032  11.00000  0.05    0.18
Q9    1   0.2175  0.4956  0.5871  11.00000  0.05    0.17
Q10   1   0.0876  0.3661  0.7521  11.00000  0.05    0.17
Q11   1   0.2432  0.4333  0.6342  11.00000  0.05    0.16
Q12   1   0.5429  0.7382  0.7397  11.00000  0.05    0.16
Q13   1   0.4077  0.4650  0.5821  11.00000  0.05    0.16
Q14   1   0.4010  0.4995  0.5085  11.00000  0.05    0.15
Q15   1  -0.2610  0.6559  0.5011  11.00000  0.05    0.15
Q16   1   0.4370  0.3720  0.5394  11.00000  0.05    0.15
Q17   1   0.2686  0.4659  0.6777  11.00000  0.05    0.14
Q18   1   0.0084  0.1768  0.6342  11.00000  0.05    0.14
Q19   1   0.2399  0.1615  0.5909  11.00000  0.05    0.14
Q20   1   0.5780  0.2210  0.5921  11.00000  0.05    0.14
Q21   1   0.1757  0.3396  0.6783  11.00000  0.05    0.14
Q22   1   0.5760  0.1990  0.5058  11.00000  0.05    0.14
Q23   1  -0.1017  0.0178  0.6772  11.00000  0.05    0.13
Q24   1   0.4021  0.7152  0.5929  11.00000  0.05    0.13
Q25   1   0.6370  0.5185  0.7118  11.00000  0.05    0.13
;
data_global
_journal_date_recd_electronic     2013-01-30
_journal_date_accepted     2013-02-19
_journal_name_full     'Acta Crystallographica, Section E'
_journal_year     2013
_journal_volume     69
_journal_issue      4
_journal_page_first     o470
_journal_page_last     o470
_journal_paper_category     QO
_journal_paper_doi     10.1107/S1600536813004807
_journal_coeditor_code     PK2465
_publ_contact_author_name     'R. Gopalakrishnan'
_publ_contact_author_address
;
Crystal Research Laboratory
Department of Physics
Anna University
Chennai 600 025
India
;
_publ_contact_author_email     krgkrishnan@annauniv.edu
_publ_contact_author_fax     '+91 44 2235 8700.'
_publ_contact_author_phone     '+91 44 2235 8710/8707'
_publ_section_title
;
<i>D</i>-Phenylglycinium bromide
;
loop_
    _publ_author_name
    _publ_author_footnote
    _publ_author_address
    'Parthasarathy, Mohanadoss' .
;
Crystal Research Laboratory
Department of Physics
Anna University
Chennai 600 025
India
;
    'Arun Kumar, Kannan' .
;
Department of Chemistry
Loyola College (Autonomous)
Chennai 600 034
India
;
    'Gopalakrishnan, Rengasamy' .
;
Crystal Research Laboratory
Department of Physics
Anna University
Chennai 600 025
India
;
