# Supplementary material for: d-Phenyl­glycinium bromide
Source: Acta Crystallogr Sect E Struct Rep Online. 2013 Mar 2;69(Pt 4):o470. doi: 10.1107/S1600536813004807 (PMC3629510; doi:10.1107/S1600536813004807)
Supplement: Supplementary file 2 [file e-69-0o470-Isup2.hkl]

# 
# h,k,l, Fc-squared, Fo-squared, sigma(Fo-squared) and status flag 
# 
data_I
_shelx_title ' DPHBA in P2(1)2(1)2(1)' 
_shelx_refln_list_code          4 
_shelx_F_calc_maximum      181.69 
_exptl_crystal_F_000       464.00 
_reflns_d_resolution_high  0.7698 
 
loop_ 
 _symmetry_equiv_pos_as_xyz 
 'x, y, z' 
 '-x+1/2, -y, z+1/2' 
 'x+1/2, -y+1/2, -z' 
 '-x, y+1/2, -z+1/2' 
 
_cell_length_a     5.5240 
_cell_length_b     7.4735 
_cell_length_c    23.1229 
_cell_angle_alpha  90.000 
_cell_angle_beta   90.000 
_cell_angle_gamma  90.000 
 
_shelx_F_squared_multiplier     1.000 
 
loop_ 
 _refln_index_h 
 _refln_index_k 
 _refln_index_l 
 _refln_F_squared_calc 
 _refln_F_squared_meas 
 _refln_F_squared_sigma 
 _refln_observed_status 
   2   0   0     9317.38     9347.38    253.17 o 
   4   0   0     1259.41     1224.96     69.61 o 
   6   0   0      108.18      145.53     17.25 o 
   1   1   0    18180.10    17848.94    364.15 o 
   2   1   0     2454.86     2531.66     56.41 o 
   3   1   0     2003.78     2010.53     49.53 o 
   4   1   0     2056.57     2100.88     82.31 o 
   5   1   0      304.02      292.32     16.48 o 
   6   1   0      515.78      556.10     37.91 o 
   0   2   0      109.16      128.02      5.39 o 
   1   2   0     6654.84     6712.40    148.30 o 
   2   2   0      469.75      429.91     11.28 o 
   3   2   0     1424.74     1436.98     39.97 o 
   4   2   0      139.34      133.13      9.21 o 
   5   2   0     1426.05     1344.41     54.42 o 
   6   2   0       45.62       36.35     14.72 o 
   7   2   0      191.85      185.71     23.77 o 
   1   3   0     2138.12     2064.02     56.28 o 
   2   3   0      194.93      206.65      7.12 o 
   3   3   0     2846.87     2743.99     75.21 o 
   4   3   0        6.56       11.95      6.34 o 
   5   3   0      364.49      328.60     25.98 o 
   6   3   0       34.13        7.75     14.56 o 
   0   4   0     1767.01     1794.70     69.16 o 
   1   4   0      624.70      670.95     21.73 o 
   2   4   0       24.84       24.99      2.58 o 
   3   4   0      400.34      366.39     23.30 o 
   4   4   0        9.87       -5.87     10.53 o 
   5   4   0      612.07      639.33     42.53 o 
   6   4   0       68.92       74.03     17.34 o 
   1   5   0     1702.52     1704.01     46.61 o 
   2   5   0      133.85      131.74      8.06 o 
   3   5   0      700.99      708.82     42.89 o 
   4   5   0      364.50      311.53     26.21 o 
   5   5   0      118.84      115.74     17.35 o 
   6   5   0      139.64      125.71     21.37 o 
   0   6   0      964.24      954.66     37.48 o 
   1   6   0      113.37      114.38      4.85 o 
   2   6   0     1220.83     1178.48     46.60 o 
   3   6   0       47.65       32.46     12.44 o 
   4   6   0       54.93       67.44     15.53 o 
   5   6   0       31.43       40.93     16.34 o 
   1   7   0       84.87       93.53      5.26 o 
   2   7   0      621.27      578.31     24.80 o 
   3   7   0        5.85       11.76     13.76 o 
   4   7   0      264.26      257.92     23.93 o 
   0   8   0      955.81      885.61     50.22 o 
   1   8   0       17.56       14.21      9.56 o 
   2   8   0      690.29      715.18     30.19 o 
   3   8   0       72.70       62.67     11.13 o 
   4   8   0      158.03      199.69     15.02 o 
   1   9   0      390.52      389.57     18.59 o 
   2   9   0       38.69       22.38      7.82 o 
   1   0   1      797.38      775.81     16.32 o 
   2   0   1     1236.42     1215.56     25.40 o 
   3   0   1      794.93      769.59     25.48 o 
   4   0   1       56.47       53.56      5.71 o 
   5   0   1     2118.42     2157.44     85.16 o 
   6   0   1        3.06        5.94      9.13 o 
  -6   1   1      122.77      123.85     16.70 o 
  -5   1   1      475.15      462.94     23.84 o 
  -4   1   1      486.15      489.02     18.60 o 
  -3   1   1     2522.36     2453.70     66.29 o 
  -2   1   1     3251.58     3314.33     81.16 o 
  -1   1   1     9185.40     9264.35    195.13 o 
   1   1   1     9779.49    10054.00    214.32 o 
   2   1   1     3318.45     3355.75     74.24 o 
   3   1   1     2439.35     2371.13     66.13 o 
   4   1   1      532.26      512.02     18.05 o 
   5   1   1      618.15      570.22     24.17 o 
   6   1   1      117.91      112.75     16.41 o 
  -7   2   1       50.03       52.12     17.82 o 
  -6   2   1      187.64      162.54     18.97 o 
  -5   2   1      450.79      485.46     30.00 o 
  -4   2   1      869.39      845.37     28.91 o 
  -3   2   1      544.49      536.12     14.60 o 
  -2   2   1     2974.44     3008.25     72.69 o 
  -1   2   1     2663.51     2682.41     68.66 o 
   0   2   1     7637.99     7836.11    191.13 o 
   1   2   1     2883.98     2951.59     58.47 o 
   2   2   1     2919.59     2950.67     72.56 o 
   3   2   1      416.55      425.85     14.47 o 
   4   2   1      912.41      875.52     35.25 o 
   5   2   1      362.56      359.35     19.99 o 
   6   2   1      196.53      183.55     19.31 o 
   7   2   1       72.83       97.38     19.14 o 
  -6   3   1      220.55      250.86     23.84 o 
  -5   3   1      395.63      368.94     29.01 o 
  -4   3   1     1625.49     1645.26     49.86 o 
  -3   3   1      757.23      741.65     18.81 o 
  -2   3   1     2689.85     2716.52     75.13 o 
  -1   3   1       98.75       84.97      3.70 o 
   0   3   1      257.14      283.30      7.20 o 
   1   3   1      115.35      100.81      3.91 o 
   2   3   1     2799.62     2811.10     86.99 o 
   3   3   1      716.01      698.47     21.01 o 
   4   3   1     1385.52     1372.80     60.44 o 
   5   3   1      392.90      366.58     27.91 o 
   6   3   1      269.41      279.41     23.88 o 
  -6   4   1       45.83       49.93     16.60 o 
  -5   4   1      189.58      153.43     18.75 o 
  -4   4   1      485.02      461.28     29.47 o 
  -3   4   1      766.45      767.44     19.02 o 
  -2   4   1     2765.57     2701.96     72.38 o 
  -1   4   1      757.28      757.01     19.33 o 
   0   4   1     9451.18     9202.32    249.16 o 
   1   4   1      789.62      814.55     25.07 o 
   2   4   1     2601.28     2585.66     72.01 o 
   3   4   1      657.46      665.10     24.40 o 
   4   4   1      371.99      349.61     29.01 o 
   5   4   1      179.04      158.59     18.08 o 
   6   4   1       55.20       32.70     16.39 o 
  -6   5   1       78.16       83.73     20.13 o 
  -5   5   1       68.85       81.91     16.90 o 
  -4   5   1      420.55      423.84     30.14 o 
  -3   5   1      386.65      378.52     24.28 o 
  -2   5   1      321.41      307.30     14.36 o 
  -1   5   1     1441.06     1462.45     42.25 o 
   0   5   1       45.57       47.15      2.67 o 
   1   5   1     1625.55     1626.32     42.42 o 
   2   5   1      351.34      316.05     19.50 o 
   3   5   1      308.76      296.17     16.10 o 
   4   5   1      482.05      437.05     30.41 o 
   5   5   1       66.51       54.34     16.93 o 
   6   5   1       70.51       65.85     20.06 o 
  -5   6   1      315.40      332.76     30.22 o 
  -4   6   1      112.32      119.45     16.99 o 
  -3   6   1      446.41      435.11     31.72 o 
  -2   6   1      150.99      160.30     10.16 o 
  -1   6   1      193.86      194.93      6.95 o 
   0   6   1      718.34      722.68     20.32 o 
   1   6   1      189.00      177.25      6.76 o 
   2   6   1      211.31      227.38     16.94 o 
   3   6   1      472.92      482.38     31.47 o 
   4   6   1       94.22      128.46     17.62 o 
   5   6   1      314.59      300.71     27.60 o 
  -4   7   1       61.25       39.44     16.13 o 
  -3   7   1      653.92      684.92     30.71 o 
  -2   7   1      139.73      139.59      9.62 o 
  -1   7   1      627.33      652.37     22.94 o 
   0   7   1      675.41      670.33     19.14 o 
   1   7   1      727.09      730.74     22.86 o 
   2   7   1      176.81      165.07     10.02 o 
   3   7   1      710.39      752.44     44.55 o 
   4   7   1       48.78       39.28     16.93 o 
  -4   8   1       15.52        9.53     11.16 o 
  -3   8   1       93.01      101.75     11.36 o 
  -2   8   1      153.21      164.61     10.66 o 
  -1   8   1       53.88       57.77      7.17 o 
   0   8   1      123.20      122.67      8.09 o 
   1   8   1       58.50       55.81      6.49 o 
   2   8   1      157.12      157.73     10.86 o 
   3   8   1       84.16       85.08      9.94 o 
   4   8   1       20.99       28.69     17.91 o 
  -2   9   1       95.94       84.24      9.31 o 
  -1   9   1      146.79      148.79      9.85 o 
   0   9   1       14.83        8.83      9.58 o 
   1   9   1      115.62      125.81      8.90 o 
   2   9   1       94.11       86.29      8.54 o 
   1   0   2      446.97      551.26     12.49 o 
   2   0   2     7580.89     7519.97    166.42 o 
   3   0   2     1950.47     1846.15     58.81 o 
   4   0   2      334.03      323.23     13.26 o 
   5   0   2        2.99        3.93      6.02 o 
   6   0   2      147.18      148.99     12.47 o 
  -6   1   2      181.11      197.63     20.07 o 
  -5   1   2      341.36      352.80     13.99 o 
  -4   1   2     1012.49     1022.91     30.84 o 
  -3   1   2     2892.81     2946.05     88.56 o 
  -2   1   2      884.58      869.27     20.26 o 
  -1   1   2     1049.45     1056.43     26.18 o 
   0   1   2      644.79      636.49     15.67 o 
   1   1   2     1343.60     1376.84     32.64 o 
   2   1   2      754.82      742.14     20.15 o 
   3   1   2     2664.28     2674.85     76.23 o 
   4   1   2      852.57      818.43     30.41 o 
   5   1   2      241.65      234.79     16.22 o 
   6   1   2      149.84      154.31     19.61 o 
  -7   2   2      194.83      195.88     23.53 o 
  -6   2   2      197.77      182.87     21.18 o 
  -5   2   2      467.91      499.54     34.80 o 
  -4   2   2      556.10      545.23     20.89 o 
  -3   2   2     2123.04     2139.40     59.10 o 
  -2   2   2      397.39      388.93     10.32 o 
  -1   2   2     7382.58     7554.45    193.17 o 
   0   2   2    10301.17     9967.32    311.51 o 
   1   2   2     6565.47     6701.89    154.20 o 
   3   2   2     2152.40     2154.73     59.12 o 
   4   2   2      470.67      458.53     18.05 o 
   5   2   2      479.85      507.23     23.77 o 
   6   2   2      196.11      192.40     20.99 o 
   7   2   2      179.63      173.90     23.32 o 
  -6   3   2       28.27       20.83     15.24 o 
  -5   3   2      168.02      177.62     19.25 o 
  -4   3   2      421.94      437.92     17.11 o 
  -3   3   2     1158.15     1123.80     28.38 o 
  -2   3   2     3987.69     3938.27    102.90 o 
  -1   3   2     4181.54     4196.65    119.15 o 
   0   3   2     4274.20     4413.26    138.14 o 
   1   3   2     4604.11     4642.86    120.39 o 
   2   3   2     3714.02     3638.09     91.43 o 
   3   3   2     1162.22     1131.03     31.64 o 
   4   3   2      465.88      474.43     21.01 o 
   5   3   2      196.18      210.88     19.76 o 
   6   3   2       39.15       46.64     15.76 o 
  -6   4   2      427.46      440.62     34.14 o 
  -5   4   2      287.61      281.36     24.73 o 
  -4   4   2      740.58      758.42     33.50 o 
  -3   4   2      189.05      186.19      6.61 o 
  -2   4   2     1644.95     1510.39     78.48 o 
  -1   4   2      242.32      257.69      6.59 o 
   0   4   2      329.40      345.79      8.84 o 
   1   4   2      171.42      180.42     10.13 o 
   2   4   2     1526.19     1516.76     41.47 o 
   3   4   2      201.17      187.10      8.60 o 
   4   4   2      796.00      825.37     47.54 o 
   5   4   2      292.46      286.12     26.55 o 
   6   4   2      406.14      436.73     35.35 o 
  -6   5   2       41.85       43.72     19.37 o 
  -5   5   2      283.69      266.26     25.03 o 
  -4   5   2      923.03      917.59     51.70 o 
  -3   5   2     1059.30     1101.01     57.05 o 
  -2   5   2     1800.08     1777.32     57.74 o 
  -1   5   2      735.87      759.85     17.99 o 
   0   5   2     1146.57     1181.20     32.44 o 
   1   5   2      619.09      637.34     23.16 o 
   2   5   2     1893.42     1856.21     57.92 o 
   3   5   2      898.00      910.85     39.47 o 
   4   5   2      811.64      784.57     52.03 o 
   5   5   2      286.74      307.84     26.31 o 
   6   5   2       41.06       44.37     17.85 o 
  -5   6   2       98.43       87.28     19.22 o 
  -4   6   2       43.32       44.84     13.33 o 
  -3   6   2      397.61      371.14     29.27 o 
  -2   6   2      160.09      165.18      8.22 o 
  -1   6   2     2363.96     2366.66     65.70 o 
   0   6   2     1066.82     1082.46     29.93 o 
   1   6   2     2478.70     2450.39     65.78 o 
   2   6   2      187.40      192.25     10.57 o 
   3   6   2      446.43      476.69     29.84 o 
   4   6   2       26.14       -2.51     14.31 o 
   5   6   2       86.38       94.58     19.38 o 
  -4   7   2      118.51      134.34     19.80 o 
  -3   7   2      124.66      135.63     11.17 o 
  -2   7   2      169.97      185.63     11.51 o 
  -1   7   2       23.06       19.32      5.68 o 
   0   7   2      262.00      256.50      8.64 o 
   1   7   2       33.99       33.63      3.52 o 
   2   7   2      188.65      192.95     10.92 o 
   3   7   2      164.88      171.61     17.34 o 
   4   7   2      122.13      144.90     19.91 o 
  -4   8   2      232.56      258.80     16.72 o 
  -3   8   2       59.59       60.57      9.89 o 
  -2   8   2      304.21      319.61     17.01 o 
  -1   8   2      313.04      338.73     16.56 o 
   0   8   2      339.37      349.99     16.23 o 
   1   8   2      350.84      342.00     22.15 o 
   2   8   2      325.80      322.14     16.16 o 
   3   8   2       57.47       68.52      9.21 o 
   4   8   2      231.27      244.38     25.64 o 
  -2   9   2       40.47       34.92      8.62 o 
  -1   9   2      107.07      126.18      9.81 o 
   0   9   2       91.21      101.16      7.97 o 
   1   9   2      109.61      129.18     15.19 o 
   2   9   2       32.37       40.95      6.95 o 
   1   0   3       31.30       39.93      1.97 o 
   2   0   3     1897.87     1838.55     41.13 o 
   3   0   3      285.63      289.09     11.08 o 
   4   0   3     1512.00     1523.12     49.35 o 
   5   0   3        3.05       -1.73      6.24 o 
   6   0   3      972.42      941.04     50.08 o 
  -6   1   3       33.83       23.76     14.98 o 
  -5   1   3      581.90      604.02     21.60 o 
  -4   1   3     2082.64     2074.07     64.83 o 
  -3   1   3      363.50      332.08     13.43 o 
  -2   1   3     5912.65     5683.09    141.40 o 
  -1   1   3      391.90      404.66      8.22 o 
   0   1   3     2367.56     2388.66     45.92 o 
   1   1   3      280.27      292.04      8.90 o 
   2   1   3     6134.46     6006.06    142.21 o 
   3   1   3      423.36      396.71     11.72 o 
   4   1   3     1985.42     1966.40     64.62 o 
   5   1   3      550.99      549.10     21.20 o 
   6   1   3       18.38       18.95     12.37 o 
  -6   2   3      248.21      307.51     27.68 o 
  -5   2   3      243.94      271.01     15.58 o 
  -4   2   3      206.74      204.30      9.97 o 
  -3   2   3      837.73      779.10     22.96 o 
  -2   2   3      349.80      367.23      9.86 o 
  -1   2   3     7427.92     7161.63    180.58 o 
   0   2   3      132.92      154.74      4.16 o 
   1   2   3     7892.04     7860.76    182.59 o 
   2   2   3      364.85      373.77      9.89 o 
   3   2   3      872.13      820.74     23.00 o 
   5   2   3      189.36      195.58     16.65 o 
   6   2   3      228.37      258.42     23.66 o 
  -6   3   3       83.57       78.05     16.93 o 
  -5   3   3      641.42      698.45     31.57 o 
  -4   3   3      160.48      176.05      9.16 o 
  -3   3   3     1309.76     1313.90     34.74 o 
  -2   3   3     1181.00     1201.85     29.11 o 
  -1   3   3     1122.19     1157.60     33.67 o 
   0   3   3      429.45      503.65     20.06 o 
   1   3   3     1223.45     1284.11     30.18 o 
   2   3   3     1109.68     1144.70     29.06 o 
   3   3   3     1499.31     1503.23     39.05 o 
   4   3   3      223.40      215.52     10.16 o 
   5   3   3      737.41      726.57     44.57 o 
   6   3   3       77.25       68.48     17.94 o 
  -6   4   3       17.73       16.53     15.51 o 
  -5   4   3       84.32       96.66     15.43 o 
  -4   4   3      296.95      321.82     17.14 o 
  -3   4   3     1315.12     1320.34     33.19 o 
  -2   4   3      848.51      835.06     35.97 o 
  -1   4   3     6277.26     6444.59    153.40 o 
   0   4   3     1383.83     1478.97     36.19 o 
   1   4   3     6041.92     6160.04    170.79 o 
   2   4   3      916.53      919.94     22.57 o 
   3   4   3     1373.81     1341.42     43.05 o 
   4   4   3      356.77      332.56     24.85 o 
   5   4   3       69.53       79.58     16.45 o 
   6   4   3       21.41       30.65     15.51 o 
  -6   5   3       16.68        9.85     16.53 o 
  -5   5   3      122.06      160.14     19.25 o 
  -4   5   3       80.81       90.52     13.80 o 
  -3   5   3     1322.46     1391.22     74.64 o 
  -2   5   3     1020.33      947.05     26.35 o 
  -1   5   3      614.09      619.89     15.87 o 
   0   5   3     1587.56     1614.68     44.14 o 
   1   5   3      657.62      625.85     32.65 o 
   2   5   3      896.17      843.55     29.66 o 
   3   5   3     1250.81     1267.57     52.23 o 
   4   5   3       77.69       81.64     14.05 o 
   5   5   3       93.02      100.84     17.94 o 
   6   5   3       20.97       24.47     19.16 o 
  -5   6   3      164.66      148.10     21.79 o 
  -4   6   3      655.35      619.75     40.29 o 
  -3   6   3      561.97      595.13     36.08 o 
  -2   6   3      367.58      358.82     12.62 o 
  -1   6   3      208.43      215.79      7.89 o 
   0   6   3       59.69       68.39      3.44 o 
   1   6   3      217.97      215.59      7.32 o 
   2   6   3      269.46      272.17     15.32 o 
   3   6   3      531.50      516.23     35.91 o 
   4   6   3      602.38      582.36     40.54 o 
   5   6   3      191.30      222.30     23.34 o 
  -4   7   3      209.67      218.76     14.75 o 
  -3   7   3      182.34      174.08     11.83 o 
  -2   7   3     1132.11     1179.47     46.40 o 
  -1   7   3       49.06       49.88      4.96 o 
   0   7   3     1457.40     1449.70     46.02 o 
   1   7   3       66.32       60.93     10.69 o 
   2   7   3     1128.65     1140.56     37.43 o 
   3   7   3      140.16      145.08     18.28 o 
   4   7   3      244.14      236.08     23.05 o 
  -4   8   3      110.37      139.52     13.61 o 
  -3   8   3       15.56       21.53      9.41 o 
  -2   8   3        6.62       12.30      7.68 o 
  -1   8   3      207.72      206.34     12.31 o 
   0   8   3       17.65       15.99      4.71 o 
   1   8   3      206.53      193.16     17.19 o 
   2   8   3        6.11        2.55      7.65 o 
   3   8   3       27.44       30.76      8.55 o 
   4   8   3      117.90      166.16     21.90 o 
  -2   9   3       93.48      114.31     10.49 o 
  -1   9   3       15.95       21.26      7.77 o 
   0   9   3      126.54      142.24     14.80 o 
   1   9   3       20.00       14.46     12.84 o 
   2   9   3      106.95      128.46     18.20 o 
   1   0   4     7547.87     8013.24    177.23 o 
   2   0   4      506.99      569.81     14.54 o 
   3   0   4     1460.36     1344.79     43.30 o 
   4   0   4       20.53       26.31      5.19 o 
   5   0   4       64.98       65.70     10.95 o 
   6   0   4       28.63       30.35     10.21 o 
  -6   1   4       41.11       26.33     13.75 o 
  -5   1   4      531.59      554.21     21.64 o 
  -4   1   4      165.34      162.63      8.71 o 
  -3   1   4     1887.29     1914.29     64.01 o 
  -1   1   4     5972.52     6128.32    133.43 o 
   0   1   4     3107.75     3287.81     67.54 o 
   1   1   4     5734.42     5873.63    145.10 o 
   2   1   4       74.88       77.18      3.52 o 
   3   1   4     2069.68     2093.01     55.70 o 
   4   1   4      217.90      213.34      9.80 o 
   5   1   4      603.12      623.07     21.83 o 
   6   1   4       49.37       44.83     14.38 o 
  -6   2   4      464.10      451.47     34.51 o 
  -5   2   4      109.70      120.00     10.80 o 
  -4   2   4      723.92      703.63     24.94 o 
  -3   2   4     2619.99     2707.69     72.14 o 
  -2   2   4      272.28      263.14      7.91 o 
  -1   2   4     5354.98     5437.32    120.93 o 
   0   2   4      765.26      781.96     17.56 o 
   1   2   4     5417.08     5508.16    132.69 o 
   2   2   4      299.96      311.90     11.82 o 
   3   2   4     2490.69     2544.73     71.85 o 
   4   2   4      726.50      741.57     24.99 o 
   5   2   4      110.05      106.83      8.32 o 
   6   2   4      484.89      506.26     34.89 o 
  -6   3   4       23.41       12.22     16.40 o 
  -5   3   4        9.16       23.28     10.82 o 
  -4   3   4     1328.88     1327.57     42.43 o 
  -3   3   4       77.24       75.27      4.00 o 
  -2   3   4     4626.04     4661.86    115.79 o 
  -1   3   4      424.08      428.21     15.59 o 
   0   3   4     5590.58     5578.69    151.62 o 
   1   3   4      478.32      491.00     10.92 o 
   2   3   4     4833.15     4894.42    116.33 o 
   3   3   4       72.88       72.35      5.09 o 
   4   3   4     1281.92     1260.81     42.25 o 
   5   3   4        8.70       16.98     12.87 o 
   6   3   4       13.30        8.15     15.12 o 
  -6   4   4      572.44      646.72     44.39 o 
  -5   4   4        2.30        9.30     13.03 o 
  -4   4   4      976.82     1016.56     41.54 o 
  -3   4   4       12.30        8.31      3.07 o 
  -2   4   4      219.53      225.94     13.49 o 
  -1   4   4      166.58      172.37     10.18 o 
   0   4   4      168.24      173.41     10.02 o 
   1   4   4      226.02      228.66      6.15 o 
   2   4   4      318.81      306.95      8.33 o 
   3   4   4        7.11       24.02      7.69 o 
   4   4   4      943.17      957.54     58.43 o 
   5   4   4        4.62        6.51     13.27 o 
   6   4   4      581.18      598.30     42.69 o 
  -6   5   4       88.68       55.33     18.83 o 
  -5   5   4      356.82      368.38     31.28 o 
  -4   5   4      700.07      658.00     42.58 o 
  -3   5   4      471.71      471.76     34.45 o 
  -2   5   4     2587.89     2599.68     71.73 o 
  -1   5   4      136.28      124.27      4.84 o 
   0   5   4      847.12      830.63     20.65 o 
   1   5   4      122.24      131.21     11.03 o 
   2   5   4     2635.47     2640.57     71.74 o 
   3   5   4      581.54      577.75     23.97 o 
   4   5   4      750.92      712.54     43.27 o 
   5   5   4      372.31      374.97     30.43 o 
   6   5   4       99.08      124.76     20.44 o 
  -5   6   4       68.29       64.59     18.89 o 
  -4   6   4       23.26       27.76     13.94 o 
  -3   6   4      634.59      626.43     27.85 o 
  -2   6   4      123.22      116.05      8.03 o 
  -1   6   4     2701.67     2685.65     72.38 o 
   0   6   4       21.64       23.34      3.37 o 
   1   6   4     2621.72     2571.86    102.60 o 
   2   6   4       93.91       82.37      6.99 o 
   3   6   4      647.62      662.12     40.31 o 
   4   6   4       23.36       25.48     13.74 o 
   5   6   4       78.92       93.82     19.82 o 
  -4   7   4       23.93       28.04     10.56 o 
  -3   7   4      579.92      547.50     25.40 o 
  -2   7   4       48.51       57.77      7.84 o 
  -1   7   4       82.69       92.55      5.74 o 
   0   7   4       61.65       63.33      8.74 o 
   1   7   4       67.68       63.64     11.92 o 
   2   7   4       48.19       60.62      8.63 o 
   3   7   4      562.49      552.82     36.94 o 
   4   7   4       14.57       13.53     16.27 o 
  -3   8   4      140.99      154.36     12.54 o 
  -2   8   4      175.51      177.50     11.24 o 
  -1   8   4      882.75      867.50     35.22 o 
   0   8   4        0.36       -2.87     10.05 o 
   1   8   4      835.94      850.15     50.83 o 
   2   8   4      156.09      151.59      9.92 o 
   3   8   4      140.14      162.25     14.93 o 
  -2   9   4      207.29      193.99     12.49 o 
  -1   9   4       28.39       24.27      7.50 o 
   0   9   4      354.37      340.30     25.27 o 
   1   9   4       30.54       33.21     13.47 o 
   2   9   4      189.38      158.64     20.40 o 
   1   0   5      209.28      213.32      5.31 o 
   2   0   5      848.48      831.86     23.33 o 
   3   0   5     1628.14     1634.98     52.30 o 
   4   0   5     1427.63     1414.21     46.02 o 
   5   0   5      380.49      376.16     15.87 o 
   6   0   5      841.85      897.17     39.37 o 
  -6   1   5       23.24       21.25     16.43 o 
  -5   1   5      285.03      252.12     12.80 o 
  -4   1   5     1445.78     1412.93     45.89 o 
  -3   1   5     1037.38     1020.14     35.89 o 
  -2   1   5     7981.37     8064.88    210.73 o 
  -1   1   5     5816.07     5782.67    117.23 o 
   0   1   5     4793.56     4791.17     98.08 o 
   1   1   5     5777.52     5661.95    126.48 o 
   2   1   5     7357.26     7385.97    207.93 o 
   3   1   5     1207.88     1176.47     31.31 o 
   4   1   5     1440.03     1403.77     45.84 o 
   5   1   5      273.65      266.44     13.88 o 
   6   1   5       26.83       27.64     10.43 o 
  -6   2   5      158.93      170.18     14.43 o 
  -5   2   5      195.63      208.80     13.72 o 
  -4   2   5      292.87      300.16     13.11 o 
  -3   2   5     1217.26     1197.17     37.06 o 
  -2   2   5     2308.83     2363.79     66.79 o 
  -1   2   5    10134.46    10168.44    239.12 o 
   0   2   5     1228.23     1233.23     25.46 o 
   1   2   5     9662.23     9542.08    216.11 o 
   2   2   5     2511.31     2527.68     60.09 o 
   3   2   5     1124.60     1091.50     31.97 o 
   4   2   5      325.55      317.14     12.74 o 
   5   2   5      224.46      247.87     20.11 o 
   6   2   5      192.14      200.13     19.80 o 
  -6   3   5      108.78      114.42     17.57 o 
  -5   3   5      477.95      484.28     23.01 o 
  -4   3   5      570.57      581.08     25.98 o 
  -3   3   5     1216.58     1188.22     30.15 o 
  -2   3   5      359.27      340.06      8.24 o 
  -1   3   5     1304.08     1390.18     40.79 o 
   0   3   5      202.78      229.00      6.21 o 
   1   3   5     1483.39     1559.19     33.42 o 
   2   3   5      257.82      237.63      8.17 o 
   3   3   5     1234.48     1216.49     33.73 o 
   4   3   5      565.60      563.04     20.44 o 
   5   3   5      426.33      441.58     22.88 o 
   6   3   5       87.86       86.70     18.88 o 
  -6   4   5       15.39        6.82     16.04 o 
  -5   4   5       75.11       53.56     15.89 o 
  -4   4   5      375.25      349.84     18.68 o 
  -3   4   5      575.78      564.40     14.79 o 
  -2   4   5      795.45      782.19     26.88 o 
  -1   4   5     1903.38     1834.14     54.63 o 
   0   4   5     1569.85     1580.19     49.97 o 
   1   4   5     2207.74     2147.13     49.22 o 
   2   4   5      880.96      834.75     20.75 o 
   3   4   5      552.83      524.37     19.35 o 
   4   4   5      385.43      357.64     18.11 o 
   5   4   5       60.43       53.27     16.18 o 
   6   4   5       23.70       29.69     16.77 o 
  -6   5   5       52.76       61.22     20.20 o 
  -5   5   5       89.13      134.33     18.93 o 
  -4   5   5      138.36      155.69     17.71 o 
  -3   5   5      257.92      244.48     21.91 o 
  -2   5   5       68.74       68.79      4.64 o 
  -1   5   5      515.98      520.68     13.23 o 
   0   5   5      463.30      429.78     12.61 o 
   1   5   5      456.85      461.77     20.80 o 
   2   5   5       58.91       67.33      5.02 o 
   3   5   5      307.43      308.75     21.74 o 
   4   5   5      144.57      165.90     17.19 o 
   5   5   5       81.75       88.53     18.73 o 
   6   5   5       57.73       68.02     20.59 o 
  -5   6   5      203.40      225.35     23.89 o 
  -4   6   5      215.18      221.81     21.76 o 
  -3   6   5      536.36      534.21     35.62 o 
  -2   6   5        3.86        4.54      5.96 o 
  -1   6   5      720.10      713.55     20.53 o 
   0   6   5      565.91      581.48     24.33 o 
   1   6   5      716.58      719.36     42.21 o 
   2   6   5       16.02       10.89      5.43 o 
   3   6   5      594.57      636.95     37.14 o 
   4   6   5      246.49      270.20     23.05 o 
   5   6   5      208.35      204.75     24.30 o 
  -4   7   5      331.09      336.05     22.18 o 
  -3   7   5      119.03      129.28     10.75 o 
  -2   7   5      978.80      977.36     39.40 o 
  -1   7   5      195.55      199.15      9.88 o 
   0   7   5     1117.47     1139.15     64.46 o 
   1   7   5      160.13      160.62     15.46 o 
   2   7   5      961.00      942.16     38.97 o 
   3   7   5       76.25       79.94     15.68 o 
   4   7   5      353.73      341.35     30.40 o 
  -3   8   5       69.95       67.78     10.34 o 
  -2   8   5       60.76       58.81      8.51 o 
  -1   8   5      205.45      194.83     12.49 o 
   0   8   5       43.39       44.26     11.83 o 
   1   8   5      232.54      222.02     18.02 o 
   2   8   5       47.55       50.66     14.38 o 
   3   8   5       59.63       47.40     16.36 o 
  -2   9   5      118.15      135.31     15.66 o 
  -1   9   5       81.44       81.26      8.22 o 
   0   9   5       67.76       76.23     13.65 o 
   1   9   5       77.82       91.37     15.34 o 
   2   9   5      122.01      107.17     18.19 o 
   0   0   6    33011.75    31892.91    860.39 o 
   1   0   6     4327.26     4498.42     92.21 o 
   2   0   6     4943.25     5026.06    136.52 o 
   3   0   6      659.42      682.25     22.92 o 
   4   0   6      488.48      436.52     16.44 o 
   5   0   6       10.59        3.82      6.39 o 
   6   0   6       40.59       35.27     10.73 o 
  -6   1   6      249.82      255.87     16.94 o 
  -5   1   6      160.60      157.93     11.41 o 
  -4   1   6     1500.37     1518.44     48.34 o 
  -3   1   6     1502.83     1516.73     49.50 o 
  -2   1   6     1448.20     1532.25     39.40 o 
  -1   1   6     1842.53     1833.08     40.89 o 
   0   1   6      156.02      153.70      3.93 o 
   1   1   6     1860.11     1835.99     40.91 o 
   2   1   6     1282.93     1317.07     39.11 o 
   3   1   6     1537.01     1558.50     42.86 o 
   4   1   6     1475.31     1452.12     48.24 o 
   5   1   6      197.40      195.49      9.82 o 
   6   1   6      265.06      284.92     17.79 o 
  -6   2   6      193.42      198.04     15.36 o 
  -5   2   6      551.01      550.39     25.76 o 
  -4   2   6      427.96      424.18     16.65 o 
  -3   2   6     1440.87     1416.76     42.88 o 
  -2   2   6     1055.51     1038.68     26.73 o 
  -1   2   6     2027.97     2062.02     48.98 o 
   0   2   6     3410.99     3516.18     72.07 o 
   1   2   6     1954.40     1955.50     44.58 o 
   2   2   6      916.37      869.26     26.48 o 
   3   2   6     1308.86     1251.51     36.84 o 
   4   2   6      466.89      454.92     16.51 o 
   5   2   6      542.93      537.07     20.60 o 
   6   2   6      175.17      170.00     14.74 o 
  -6   3   6       21.71       28.41     15.67 o 
  -5   3   6      200.19      179.75     16.25 o 
  -4   3   6      395.85      383.89     19.73 o 
  -3   3   6     1622.65     1570.30     39.18 o 
  -2   3   6     1220.59     1224.45     34.60 o 
  -1   3   6     4983.71     4979.00    125.10 o 
   0   3   6      332.19      314.22      8.26 o 
   1   3   6     4377.59     4304.31    100.70 o 
   2   3   6     1264.36     1269.26     31.05 o 
   3   3   6     1601.61     1580.63     43.78 o 
   4   3   6      409.99      416.69     15.66 o 
   5   3   6      214.32      208.67     13.82 o 
   6   3   6       14.92       57.81     15.90 o 
  -6   4   6      125.40      155.78     21.55 o 
  -5   4   6      458.40      490.81     34.64 o 
  -4   4   6      210.41      230.82     18.87 o 
  -3   4   6      624.05      626.59     19.06 o 
  -2   4   6      419.15      416.52     13.61 o 
  -1   4   6       46.29       46.44      3.15 o 
   0   4   6      941.18      996.73     27.63 o 
   1   4   6       15.72       15.50      2.52 o 
   2   4   6      475.41      468.44     12.12 o 
   3   4   6      674.61      645.49     26.35 o 
   4   4   6      190.21      190.43     14.74 o 
   5   4   6      464.21      444.65     23.09 o 
   6   4   6      141.38      130.43     21.81 o 
  -5   5   6      124.79      105.75     17.32 o 
  -4   5   6      588.05      550.19     36.79 o 
  -3   5   6      480.83      505.66     34.53 o 
  -2   5   6      882.46      869.28     30.43 o 
  -1   5   6     1186.76     1183.61     33.45 o 
   0   5   6     1075.97     1064.44     33.96 o 
   1   5   6     1228.55     1230.88     33.52 o 
   2   5   6      861.54      856.13     21.84 o 
   3   5   6      567.76      557.31     23.91 o 
   4   5   6      617.10      532.87     36.20 o 
   5   5   6      120.57      110.87     19.46 o 
  -5   6   6       34.55       45.74     18.41 o 
  -4   6   6       88.72       96.49     11.09 o 
  -3   6   6      175.98      178.81     11.37 o 
  -2   6   6      786.94      804.35     34.85 o 
  -1   6   6     1046.29     1021.27     28.08 o 
   0   6   6      779.33      822.60     33.38 o 
   1   6   6      945.47      890.24     56.97 o 
   2   6   6      866.66      896.16     34.73 o 
   3   6   6      127.45      147.21     17.09 o 
   4   6   6       77.62       74.53     17.11 o 
   5   6   6       40.20       64.19     17.95 o 
  -4   7   6      117.45      122.50     12.73 o 
  -3   7   6       92.44       76.74     10.13 o 
  -2   7   6      189.32      184.65     12.13 o 
  -1   7   6       94.05       96.38      5.75 o 
   0   7   6       48.61       43.80     10.34 o 
   1   7   6       83.07       68.43     12.62 o 
   2   7   6      173.80      168.09     10.60 o 
   3   7   6      114.15      100.12     16.13 o 
   4   7   6      125.34      130.44     19.78 o 
  -3   8   6       60.37       66.40     10.66 o 
  -2   8   6      188.72      206.54     12.48 o 
  -1   8   6      104.26      104.43     11.85 o 
   0   8   6      329.10      375.54     26.57 o 
   1   8   6      113.55       95.06     14.59 o 
   2   8   6      189.48      185.14     19.13 o 
   3   8   6       82.50       97.51     18.23 o 
  -2   9   6       42.17       54.58     10.55 o 
  -1   9   6      105.88      111.58      8.69 o 
   0   9   6       62.55       56.87     13.86 o 
   1   9   6       95.16       89.66     16.22 o 
   2   9   6       65.14       58.49     16.60 o 
   1   0   7      156.37      164.48      4.57 o 
   2   0   7      291.39      302.10      9.41 o 
   3   0   7      401.42      355.78     13.23 o 
   4   0   7      124.55      142.69      7.77 o 
   5   0   7     1273.93     1276.54     42.55 o 
   6   0   7       47.36       53.51     10.46 o 
  -6   1   7       42.96       57.78     12.10 o 
  -5   1   7      398.76      379.59     16.50 o 
  -4   1   7      238.36      224.61     11.26 o 
  -3   1   7     1986.70     1907.12     64.57 o 
  -2   1   7      405.57      427.89     15.71 o 
  -1   1   7     7305.45     7164.61    165.65 o 
   0   1   7      476.14      488.37     10.49 o 
   1   1   7     8009.14     7952.15    168.43 o 
   2   1   7      468.69      495.15     13.77 o 
   3   1   7     2185.75     2127.24     56.22 o 
   4   1   7      283.47      269.67     11.50 o 
   5   1   7      382.58      386.98     16.33 o 
   6   1   7       63.10       82.83     21.12 o 
  -6   2   7        8.37        3.27     10.82 o 
  -5   2   7      608.52      621.56     28.01 o 
  -4   2   7      587.83      550.89     20.39 o 
  -3   2   7     1196.36     1259.76     39.04 o 
  -2   2   7     1940.20     1860.11     54.51 o 
  -1   2   7      314.68      328.98      7.93 o 
   0   2   7     5928.47     6017.42    133.06 o 
   1   2   7      258.65      262.50      7.15 o 
   2   2   7     2213.81     2128.13     54.88 o 
   3   2   7     1129.98     1154.32     33.66 o 
   4   2   7      575.76      580.59     20.32 o 
   5   2   7      593.99      599.99     22.54 o 
   6   2   7        7.89       -0.52     10.37 o 
  -6   3   7      415.48      427.38     34.48 o 
  -5   3   7      126.42      137.13     11.64 o 
  -4   3   7     1632.51     1595.54     63.22 o 
  -3   3   7      201.57      192.14      7.54 o 
  -2   3   7     2308.47     2388.19     57.05 o 
  -1   3   7      494.03      523.11     14.89 o 
   0   3   7      590.39      622.92     15.74 o 
   1   3   7      492.70      508.98     12.01 o 
   2   3   7     2205.39     2265.02     56.93 o 
   3   3   7      240.11      235.82      8.52 o 
   4   3   7     1614.37     1568.49     51.26 o 
   5   3   7      105.69      119.36     11.57 o 
   6   3   7      374.00      402.98     23.04 o 
  -6   4   7       54.85       44.38     17.14 o 
  -5   4   7      168.14      149.56     17.38 o 
  -4   4   7      393.87      396.00     20.62 o 
  -3   4   7      140.18      141.83      9.23 o 
  -2   4   7     3443.43     3470.27     89.85 o 
  -1   4   7      289.76      298.68      9.43 o 
   0   4   7     8282.12     8242.46    199.69 o 
   1   4   7      266.91      264.62      7.80 o 
   2   4   7     3148.16     3150.55     72.80 o 
   3   4   7       94.24       80.58      5.12 o 
   4   4   7      425.09      418.24     20.04 o 
   5   4   7      137.87      109.75     13.57 o 
   6   4   7       62.15       70.10     19.70 o 
  -5   5   7       10.07       -0.76     15.75 o 
  -4   5   7      242.04      250.27     22.60 o 
  -3   5   7      520.74      508.59     23.54 o 
  -2   5   7      173.76      166.08      6.29 o 
  -1   5   7     1659.68     1668.30     45.34 o 
   0   5   7       22.13       29.45      3.61 o 
   1   5   7     1643.69     1630.17     40.51 o 
   2   5   7      155.24      147.74      7.68 o 
   3   5   7      523.62      518.67     22.95 o 
   4   5   7      267.53      293.37     16.63 o 
   5   5   7       14.31       11.38     16.74 o 
  -5   6   7      271.62      277.03     26.24 o 
  -4   6   7       34.70       38.97     10.22 o 
  -3   6   7      579.44      574.53     29.98 o 
  -2   6   7      101.52      112.06     12.08 o 
  -1   6   7      177.82      180.74      8.28 o 
   0   6   7      347.94      393.72     25.36 o 
   1   6   7      205.96      193.74     16.84 o 
   2   6   7      124.99      129.88      8.97 o 
   3   6   7      473.82      402.59     34.12 o 
   4   6   7       38.51       42.33     14.87 o 
   5   6   7      278.80      279.05     25.99 o 
  -4   7   7       22.91       24.61     11.19 o 
  -3   7   7      422.18      453.66     24.40 o 
  -2   7   7      106.17      101.38     17.12 o 
  -1   7   7      664.25      689.02     28.47 o 
   0   7   7        3.05        3.82     10.19 o 
   1   7   7      667.66      683.35     41.68 o 
   2   7   7       83.23       68.51      6.74 o 
   3   7   7      468.40      472.56     33.47 o 
   4   7   7       29.12       28.45     17.91 o 
  -3   8   7       65.10       62.20     10.69 o 
  -2   8   7       97.68      100.33      9.69 o 
  -1   8   7        5.68       10.18      6.16 o 
   0   8   7       91.53       79.55     13.29 o 
   1   8   7        6.77       -8.20     12.51 o 
   2   8   7       99.27      100.24     15.77 o 
   3   8   7       90.60       79.53     18.57 o 
  -2   9   7       83.06       84.89     10.16 o 
  -1   9   7       93.70      113.48     14.74 o 
   0   9   7        6.02       -6.37     12.66 o 
   1   9   7       96.68       79.21     15.93 o 
   2   9   7       95.54       70.77     17.75 o 
   0   0   8    20915.02    20335.41    634.12 o 
   1   0   8      525.44      511.78     13.05 o 
   2   0   8     5487.77     5369.21    145.84 o 
   3   0   8     1332.62     1405.03     45.34 o 
   4   0   8      774.22      728.03     25.22 o 
   5   0   8       13.70       18.82      6.54 o 
   6   0   8      107.11      109.61     12.31 o 
  -6   1   8      303.30      309.08     19.44 o 
  -5   1   8      225.02      214.99     10.93 o 
  -4   1   8     1154.79     1164.18     37.66 o 
  -3   1   8      649.90      614.31     21.43 o 
  -2   1   8     1989.47     2082.60     66.64 o 
  -1   1   8     2390.36     2420.96     60.88 o 
   0   1   8     3066.63     3148.20     64.71 o 
   1   1   8     2543.55     2581.70     61.16 o 
   2   1   8     2084.67     2124.85     57.83 o 
   3   1   8      639.54      638.90     18.63 o 
   4   1   8     1101.99     1105.47     37.54 o 
   5   1   8      190.87      192.39     10.94 o 
   6   1   8      296.59      303.65     18.96 o 
  -6   2   8       79.41       71.07     11.96 o 
  -5   2   8      795.42      759.38     34.44 o 
  -4   2   8      334.90      346.67     14.03 o 
  -3   2   8      811.48      818.64     26.93 o 
  -2   2   8     1011.03     1025.09     26.98 o 
  -1   2   8       72.18       84.42      3.37 o 
   0   2   8     5285.91     5201.41    126.15 o 
   2   2   8     1119.60     1153.21     30.29 o 
   3   2   8      795.71      787.89     23.14 o 
   4   2   8      310.36      301.53     14.36 o 
   5   2   8      837.98      805.54     27.87 o 
   6   2   8       66.94       83.38     21.66 o 
  -6   3   8        3.35      -15.47     15.47 o 
  -5   3   8      244.07      255.01     15.65 o 
  -4   3   8       38.10       44.01      8.45 o 
  -3   3   8     1897.23     1838.10     49.70 o 
  -2   3   8       33.04       32.25      2.98 o 
  -1   3   8     4570.13     4526.53    121.21 o 
   0   3   8      269.85      269.32      7.49 o 
   1   3   8     4449.36     4402.90     98.62 o 
   2   3   8       59.02       58.62      3.17 o 
   3   3   8     1769.96     1743.79     49.54 o 
   4   3   8       20.53       18.14      5.99 o 
   5   3   8      239.93      232.42     26.16 o 
   6   3   8        1.75       10.89     11.30 o 
  -6   4   8       49.12       35.75     18.81 o 
  -5   4   8      587.24      554.19     39.35 o 
  -4   4   8       58.14       43.87      9.19 o 
  -3   4   8      412.33      432.20     15.59 o 
  -2   4   8      414.35      415.17     13.09 o 
  -1   4   8      258.09      252.14      8.90 o 
   0   4   8      321.97      342.51      9.31 o 
   1   4   8      171.54      177.09      6.24 o 
   2   4   8      417.12      421.16     10.60 o 
   3   4   8      383.16      381.00     15.23 o 
   4   4   8       38.21       33.21      8.30 o 
   5   4   8      604.17      599.76     27.66 o 
   6   4   8       67.49       84.19     18.21 o 
  -5   5   8      135.36      152.83     20.63 o 
  -4   5   8      335.48      311.12     26.04 o 
  -3   5   8      560.16      584.97     26.29 o 
  -2   5   8      726.58      682.08     19.97 o 
  -1   5   8      968.21      997.61     27.66 o 
   0   5   8      263.24      268.94      8.95 o 
   1   5   8      968.48      967.68     24.57 o 
   2   5   8      693.64      678.04     22.87 o 
   3   5   8      590.01      611.96     26.16 o 
   4   5   8      295.49      282.07     16.74 o 
   5   5   8      151.12      156.07     20.21 o 
  -5   6   8        7.33        2.21     12.58 o 
  -4   6   8       63.02       70.82     11.22 o 
  -3   6   8       82.46       82.07      9.54 o 
  -2   6   8      644.68      657.20     30.83 o 
  -1   6   8      322.77      323.53     12.19 o 
   0   6   8     1625.06     1614.18     62.70 o 
   1   6   8      359.25      350.43     23.50 o 
   2   6   8      800.69      791.72     24.85 o 
   3   6   8       73.64       73.20     10.15 o 
   4   6   8       66.85       78.34     17.58 o 
   5   6   8        9.83       32.90     19.07 o 
  -4   7   8      215.53      197.29     14.66 o 
  -3   7   8       56.15       71.13     10.74 o 
  -2   7   8      295.49      288.90     15.21 o 
  -1   7   8        3.76        9.94      9.61 o 
   0   7   8       61.05       56.87     11.19 o 
   1   7   8        6.51        2.27     10.99 o 
   2   7   8      274.51      259.01     14.11 o 
   3   7   8       66.79       65.22     15.55 o 
   4   7   8      204.66      179.13     22.72 o 
  -3   8   8       98.73       76.32     11.11 o 
  -2   8   8      548.16      555.83     24.95 o 
  -1   8   8      151.25      167.64     10.50 o 
   0   8   8      581.34      631.30     39.83 o 
   1   8   8      156.52      155.80     17.92 o 
   2   8   8      532.94      521.84     37.07 o 
   3   8   8       88.50       70.46     18.10 o 
  -1   9   8      209.55      215.81     12.21 o 
   0   9   8       61.90       59.36     14.98 o 
   1   9   8      185.21      192.93     20.70 o 
   1   0   9      117.83      131.73      4.46 o 
   2   0   9     1636.02     1687.94     41.63 o 
   3   0   9      876.35      916.55     30.39 o 
   4   0   9      505.79      515.48     19.07 o 
   5   0   9      739.83      724.48     26.44 o 
   6   0   9      211.19      187.45     15.03 o 
  -6   1   9       73.75       74.42     11.68 o 
  -5   1   9      346.20      312.16     19.91 o 
  -4   1   9      519.07      536.13     19.63 o 
  -3   1   9     1586.83     1646.68     53.28 o 
  -2   1   9     2184.89     2167.38     60.11 o 
  -1   1   9     1510.38     1490.67     41.63 o 
   0   1   9      828.05      804.02     18.28 o 
   1   1   9     1547.48     1536.33     37.28 o 
   2   1   9     2205.72     2210.93     53.77 o 
   3   1   9     1655.95     1668.10     46.19 o 
   4   1   9      552.71      531.88     19.40 o 
   5   1   9      355.46      344.19     15.24 o 
   6   1   9       85.38       96.35     14.59 o 
  -6   2   9       67.60       82.57     20.05 o 
  -5   2   9      155.42      157.95     12.33 o 
  -4   2   9       71.40       75.83      6.81 o 
  -3   2   9      380.97      370.14     14.95 o 
  -2   2   9      916.95      910.24     26.14 o 
  -1   2   9     1445.19     1431.70     36.82 o 
   0   2   9     4585.84     4644.66    112.75 o 
   1   2   9     1595.84     1584.79     41.35 o 
   2   2   9      978.08      942.26     23.38 o 
   3   2   9      436.80      434.19     13.03 o 
   4   2   9       96.20      104.53      8.28 o 
   5   2   9      119.39      136.56      9.38 o 
   6   2   9       73.76       77.72     12.55 o 
  -6   3   9      108.93       88.68     20.33 o 
  -5   3   9      314.65      321.39     19.88 o 
  -4   3   9      410.10      398.35     20.68 o 
  -3   3   9      503.63      514.89     18.94 o 
  -2   3   9      874.00      852.08     21.08 o 
  -1   3   9      468.57      479.19     13.70 o 
   0   3   9      317.72      330.15      8.13 o 
   1   3   9      565.59      576.07     12.58 o 
   2   3   9      797.57      791.97     23.44 o 
   3   3   9      557.10      558.53     16.51 o 
   4   3   9      400.83      422.67     16.43 o 
   5   3   9      341.21      351.72     19.94 o 
   6   3   9       99.06      103.54     13.67 o 
  -6   4   9       40.81       30.95     17.36 o 
  -5   4   9       56.37       65.18     16.88 o 
  -4   4   9      379.98      391.55     19.71 o 
  -3   4   9      902.95      953.41     30.23 o 
  -2   4   9     1445.03     1429.15     40.73 o 
  -1   4   9     1561.06     1557.77     45.10 o 
   0   4   9     4421.33     4452.94    108.23 o 
   1   4   9     1684.46     1697.10     40.40 o 
   2   4   9     1532.21     1491.43     36.27 o 
   3   4   9      828.11      836.14     29.59 o 
   4   4   9      362.72      365.03     19.24 o 
   5   4   9       34.32       42.22     10.42 o 
   6   4   9       59.66       58.65     12.89 o 
  -5   5   9      114.11      145.82     19.94 o 
  -4   5   9      279.80      268.92     17.28 o 
  -3   5   9      512.47      531.90     24.23 o 
  -2   5   9      703.08      679.49     19.31 o 
  -1   5   9      649.63      671.38     21.03 o 
   0   5   9      403.22      425.04     13.04 o 
   1   5   9      761.99      774.68     18.76 o 
   2   5   9      635.79      612.52     21.94 o 
   3   5   9      518.88      533.59     23.71 o 
   4   5   9      254.58      271.20     16.53 o 
   5   5   9      103.29      104.07     12.41 o 
  -5   6   9      304.68      320.23     20.18 o 
  -4   6   9      327.14      312.39     18.81 o 
  -3   6   9      387.56      381.73     24.52 o 
  -2   6   9      332.13      329.09     16.83 o 
  -1   6   9      156.20      160.66      7.47 o 
   0   6   9      119.20      120.28      7.53 o 
   1   6   9      148.21      147.73      6.60 o 
   2   6   9      332.43      336.78     12.96 o 
   3   6   9      343.95      343.00     18.57 o 
   4   6   9      316.71      320.95     18.79 o 
   5   6   9      309.15      307.47     28.26 o 
  -4   7   9       95.70       94.41     12.69 o 
  -3   7   9      439.62      412.69     21.19 o 
  -2   7   9      406.66      387.16     19.19 o 
  -1   7   9      491.41      478.12     21.37 o 
   0   7   9     1181.22     1199.05     68.47 o 
   1   7   9      552.09      510.57     32.46 o 
   2   7   9      404.02      415.32     29.32 o 
   3   7   9      413.41      399.78     30.41 o 
   4   7   9      107.56       98.87     18.77 o 
  -3   8   9       29.04       32.15     10.83 o 
  -2   8   9       82.36       79.05      9.40 o 
  -1   8   9      164.07      153.78     10.71 o 
   0   8   9       56.51       55.49     14.06 o 
   1   8   9      195.34      210.41     18.92 o 
   2   8   9       69.10       52.51     15.91 o 
   3   8   9       31.68       41.62     17.02 o 
  -1   9   9       70.13       66.03     15.92 o 
   0   9   9       20.73       53.21     15.17 o 
   1   9   9       64.03       71.87     15.92 o 
   0   0  10     5234.59     5523.00    173.02 o 
   1   0  10     2780.99     2658.36     59.18 o 
   2   0  10     1425.85     1482.76     41.07 o 
   3   0  10     2081.38     2094.85     66.88 o 
   4   0  10      221.18      227.68     11.34 o 
   5   0  10       22.74       15.80      7.07 o 
   6   0  10        5.35        4.49     10.46 o 
  -6   1  10       22.62       17.81     11.59 o 
  -5   1  10      430.19      460.74     22.87 o 
  -4   1  10      181.87      193.43      9.47 o 
  -3   1  10     1295.12     1318.93     41.82 o 
  -2   1  10     1564.72     1495.17     38.42 o 
  -1   1  10     1834.77     1899.92     50.26 o 
   0   1  10       43.95       40.36      3.07 o 
   1   1  10     1727.92     1771.39     44.77 o 
   2   1  10     1318.08     1285.21     34.04 o 
   3   1  10     1236.43     1250.20     41.68 o 
   4   1  10      165.18      162.08      9.08 o 
   5   1  10      420.79      411.43     17.73 o 
   6   1  10       15.28       17.44     14.80 o 
  -6   2  10      191.68      209.87     41.20 o 
  -5   2  10      257.77      238.19     16.32 o 
  -4   2  10      650.04      656.70     26.69 o 
  -3   2  10     1058.93     1075.34     33.79 o 
  -2   2  10      459.06      462.30     13.17 o 
  -1   2  10     3150.84     3137.82     83.49 o 
   0   2  10      131.47      119.00      5.03 o 
   1   2  10     3015.36     2978.77     83.19 o 
   2   2  10      415.93      399.00     11.60 o 
   3   2  10      977.95      982.34     29.13 o 
   4   2  10      545.94      548.08     21.16 o 
   5   2  10      305.33      304.44     14.61 o 
   6   2  10      198.82      209.85     15.81 o 
  -6   3  10        6.07       13.47     16.82 o 
  -5   3  10       30.73       31.91      9.96 o 
  -4   3  10      306.04      336.74     18.39 o 
  -3   3  10      199.04      188.10      7.92 o 
  -2   3  10     3377.88     3405.39     95.35 o 
  -1   3  10      251.99      246.04      8.53 o 
   0   3  10     4175.88     4115.94     91.34 o 
   1   3  10      372.00      361.97      8.57 o 
   2   3  10     3598.92     3596.85     95.71 o 
   3   3  10      182.35      172.05      7.75 o 
   4   3  10      359.60      349.25     14.68 o 
   5   3  10       31.99       28.58      9.80 o 
   6   3  10        8.20        8.81     10.84 o 
  -6   4  10      294.09      311.69     29.80 o 
  -5   4  10       47.52       28.45     16.62 o 
  -4   4  10      433.77      436.00     18.12 o 
  -3   4  10       17.29       20.37      5.74 o 
  -2   4  10      564.56      533.61     16.89 o 
  -1   4  10      339.96      351.21     12.35 o 
   0   4  10       21.61       28.09      2.73 o 
   1   4  10      421.90      429.20     10.94 o 
   2   4  10      606.74      574.71     14.80 o 
   3   4  10        9.57        9.69      5.12 o 
   4   4  10      445.80      438.44     21.74 o 
   5   4  10       39.70       44.16     10.51 o 
   6   4  10      310.27      324.44     24.93 o 
  -5   5  10      220.23      215.60     43.54 o 
  -4   5  10      480.74      483.66     23.74 o 
  -3   5  10      838.92      839.08     36.22 o 
  -2   5  10      953.30      969.25     32.40 o 
  -1   5  10      103.39      101.74      5.19 o 
   0   5  10      754.31      731.83     21.11 o 
   1   5  10       98.28       96.92      4.70 o 
   2   5  10      947.93      977.96     31.94 o 
   3   5  10      893.61      878.00     35.81 o 
   4   5  10      428.28      443.65     23.29 o 
   5   5  10      257.11      276.85     17.35 o 
  -5   6  10       73.76       80.60     16.87 o 
  -4   6  10        6.07       24.50     17.74 o 
  -3   6  10      385.61      369.29     19.28 o 
  -2   6  10      172.44      164.11     10.49 o 
  -1   6  10     1250.57     1200.93     46.50 o 
   0   6  10      209.08      183.72     10.14 o 
   1   6  10     1179.40     1150.58     37.54 o 
   2   6  10      178.96      167.14      8.49 o 
   3   6  10      362.43      349.20     18.66 o 
   4   6  10        8.29       16.98     10.14 o 
   5   6  10       66.91       96.19     20.14 o 
  -4   7  10       57.95       67.12     12.21 o 
  -3   7  10      167.26      186.78     13.32 o 
  -2   7  10       22.50       25.04      8.02 o 
  -1   7  10       37.27       47.56      6.53 o 
   0   7  10        3.89       23.98     12.10 o 
   1   7  10       50.71       36.61     12.68 o 
   2   7  10       21.72       19.21     13.57 o 
   3   7  10      194.93      191.62     19.78 o 
   4   7  10       62.76       54.90     19.05 o 
  -3   8  10      147.87      166.90     13.71 o 
  -2   8  10       99.31      105.73     10.23 o 
  -1   8  10      454.78      466.61     20.80 o 
   0   8  10      461.98      463.77     32.91 o 
   1   8  10      435.88      422.65     32.99 o 
   2   8  10      120.67      124.91     17.87 o 
   3   8  10      157.01      158.42     21.07 o 
  -1   9  10       64.55       55.39     15.83 o 
   0   9  10      304.64      289.88     26.67 o 
   1   9  10       71.35       68.53     17.56 o 
   1   0  11       21.20       21.08      4.03 o 
   2   0  11      846.41      825.58     23.53 o 
   3   0  11       75.05       70.61      5.75 o 
   4   0  11      865.42      861.54     29.39 o 
   5   0  11       71.98       72.77      8.13 o 
   6   0  11      400.72      442.77     24.54 o 
  -6   1  11       52.71       41.39     11.26 o 
  -5   1  11       44.46       46.89     14.00 o 
  -4   1  11      687.20      706.96     23.84 o 
  -3   1  11      475.96      481.48     15.65 o 
  -2   1  11     3961.66     3847.82    102.43 o 
  -1   1  11      851.60      877.90     21.13 o 
   0   1  11     4050.43     3992.54     97.11 o 
   1   1  11      769.78      798.21     21.06 o 
   2   1  11     3777.20     3667.55     91.24 o 
   3   1  11      539.09      532.95     18.08 o 
   4   1  11      620.06      634.38     23.67 o 
   5   1  11       31.60       48.83      8.51 o 
   6   1  11       38.57       31.30     17.22 o 
  -6   2  11      254.52      272.19     23.62 o 
  -5   2  11       41.96       38.26     10.81 o 
  -4   2  11      384.96      386.76     21.64 o 
  -3   2  11      949.78      952.33     27.28 o 
  -2   2  11      261.14      291.97     10.12 o 
  -1   2  11     3672.78     3637.84     99.66 o 
   0   2  11       18.90       23.99      2.33 o 
   1   2  11     3748.46     3682.76     89.25 o 
   2   2  11      301.07      308.92      8.85 o 
   3   2  11      945.97      935.90     24.28 o 
   4   2  11      509.23      504.15     17.76 o 
   5   2  11       21.87       26.16      9.47 o 
   6   2  11      267.65      259.54     17.56 o 
  -6   3  11        8.71       -5.90     18.42 o 
  -5   3  11      600.56      596.18     29.14 o 
  -4   3  11      257.96      264.70     16.31 o 
  -3   3  11     1092.25     1074.46     37.31 o 
  -2   3  11      233.66      241.99      8.90 o 
  -1   3  11      729.18      775.02     23.14 o 
   0   3  11       20.08       21.99      3.04 o 
   1   3  11      815.52      856.28     20.77 o 
   2   3  11      251.45      257.86      8.93 o 
   3   3  11     1200.85     1165.60     28.86 o 
   4   3  11      277.02      277.95     13.10 o 
   5   3  11      644.28      607.34     28.19 o 
   6   3  11        3.88       -2.51     12.11 o 
  -5   4  11      122.10      118.01     17.87 o 
  -4   4  11      221.52      219.12     11.73 o 
  -3   4  11     1287.11     1304.73     43.42 o 
  -2   4  11       77.17       88.06      6.75 o 
  -1   4  11     3316.02     3287.29     88.39 o 
   0   4  11       41.71       37.27      3.09 o 
   1   4  11     3215.70     3173.89     88.04 o 
   2   4  11      111.11      119.70      4.83 o 
   3   4  11     1364.42     1334.93     43.15 o 
   4   4  11      228.59      216.35     13.63 o 
   5   4  11      110.57      105.13     12.59 o 
  -5   5  11      185.65      200.69     22.93 o 
  -4   5  11      143.68      131.06     12.39 o 
  -3   5  11      146.60      147.74     10.24 o 
  -2   5  11      699.16      710.42     26.22 o 
  -1   5  11      103.75      108.39      6.32 o 
   0   5  11     1352.17     1409.07     45.30 o 
   1   5  11      108.74      117.65      5.22 o 
   2   5  11      553.94      544.58     20.69 o 
   3   5  11      111.17       97.77      9.77 o 
   4   5  11      154.58      151.47     14.45 o 
   5   5  11      164.32      207.10     15.10 o 
  -4   6  11      347.30      360.82     27.58 o 
  -3   6  11      123.02      142.45     11.36 o 
  -2   6  11      122.16      117.90     10.00 o 
  -1   6  11      236.14      240.28     12.49 o 
   0   6  11       38.65       44.04      5.64 o 
   1   6  11      210.94      207.23      8.95 o 
   2   6  11      123.63      114.20     10.54 o 
   3   6  11      107.17      113.89     10.48 o 
   4   6  11      362.73      372.02     20.32 o 
  -4   7  11      147.50      168.95     14.78 o 
  -3   7  11       15.78       17.92      9.81 o 
  -2   7  11      540.94      516.01     23.37 o 
  -1   7  11       48.07       49.49      6.94 o 
   0   7  11      781.26      788.40     25.87 o 
   1   7  11       60.07       44.40     13.64 o 
   2   7  11      495.48      502.28     22.95 o 
   3   7  11       15.55       18.58      8.53 o 
   4   7  11      160.99      161.12     23.62 o 
  -3   8  11        2.89        6.90     10.72 o 
  -2   8  11       48.28       48.54      9.13 o 
  -1   8  11      101.49      104.29      8.61 o 
   0   8  11       52.00       41.26     15.00 o 
   1   8  11      103.65      110.34     17.46 o 
   2   8  11       38.05       23.36     16.60 o 
   3   8  11        7.41      -10.42     17.47 o 
   0   9  11       89.75      111.45     17.34 o 
   0   0  12     5772.85     6013.24    188.48 o 
   1   0  12     5697.46     5570.64    135.28 o 
   2   0  12      259.09      256.46      8.95 o 
   3   0  12      663.37      643.35     19.32 o 
   4   0  12      151.69      156.49      8.79 o 
   5   0  12       78.18       83.11      8.77 o 
   6   0  12        0.01      -11.18     11.18 o 
  -6   1  12       85.96       76.13     20.04 o 
  -5   1  12      357.75      374.04     32.22 o 
  -4   1  12      419.85      396.06     16.50 o 
  -3   1  12      582.53      602.93     17.75 o 
  -2   1  12      358.46      352.25     10.56 o 
  -1   1  12      953.20      987.98     24.88 o 
   0   1  12      323.48      354.74     11.27 o 
   1   1  12      962.12      998.71     24.92 o 
   2   1  12      288.57      285.16      9.23 o 
   3   1  12      538.15      552.97     17.48 o 
   4   1  12      432.23      443.85     16.85 o 
   5   1  12      379.51      390.30     16.97 o 
   6   1  12       93.33      108.96     19.32 o 
  -6   2  12      209.09      217.93     16.65 o 
  -5   2  12      200.16      192.37     14.80 o 
  -4   2  12      335.61      356.70     17.94 o 
  -3   2  12     1153.13     1171.78     32.93 o 
  -2   2  12      568.83      544.31     16.48 o 
  -1   2  12     2589.66     2608.03     66.18 o 
   0   2  12       61.94       57.27      3.04 o 
   1   2  12     2267.98     2246.80     58.68 o 
   2   2  12      571.07      560.43     14.77 o 
   3   2  12     1142.24     1143.29     29.38 o 
   4   2  12      279.39      287.70     13.82 o 
   5   2  12      194.14      215.66     11.63 o 
   6   2  12      198.23      223.54     16.49 o 
  -6   3  12       11.18       24.60     18.12 o 
  -5   3  12       35.10       38.44     11.19 o 
  -4   3  12      898.68      904.30     31.64 o 
  -3   3  12      295.78      289.96     12.20 o 
  -2   3  12     2239.24     2228.45     58.95 o 
  -1   3  12      911.97      912.62     24.13 o 
   0   3  12     1891.41     1801.10     49.50 o 
   1   3  12      806.39      786.63     23.96 o 
   2   3  12     2055.36     2043.24     58.65 o 
   3   3  12      243.01      234.96      9.94 o 
   4   3  12      937.06      904.68     31.03 o 
   5   3  12       37.20       30.84     10.33 o 
   6   3  12        7.26       -2.15     11.90 o 
  -5   4  12       60.05       68.80     12.65 o 
  -4   4  12      593.34      602.49     23.13 o 
  -3   4  12      153.00      167.50      9.16 o 
  -2   4  12      254.86      247.00     11.38 o 
  -1   4  12      165.05      172.78      7.83 o 
   0   4  12      176.77      167.67      6.71 o 
   1   4  12      119.76      115.70      5.52 o 
   2   4  12      273.89      267.21      9.47 o 
   3   4  12      173.72      176.14     14.12 o 
   4   4  12      628.06      631.39     28.53 o 
   5   4  12       42.61       70.25     11.64 o 
  -5   5  12      325.38      321.09     20.88 o 
  -4   5  12      194.90      212.00     14.97 o 
  -3   5  12      308.24      325.77     26.24 o 
  -2   5  12      962.29      970.58     40.54 o 
  -1   5  12      313.08      293.86     12.23 o 
   0   5  12     1411.54     1377.09     38.31 o 
   1   5  12      313.94      309.37     11.76 o 
   2   5  12     1048.64     1012.40     32.90 o 
   3   5  12      371.33      362.12     28.22 o 
   4   5  12      194.65      208.12     14.07 o 
   5   5  12      350.26      365.49     22.02 o 
  -4   6  12       15.04       20.14     11.47 o 
  -3   6  12      278.96      261.95     16.33 o 
  -2   6  12      165.97      183.31     26.62 o 
  -1   6  12     1408.64     1350.41     53.36 o 
   0   6  12       26.45       24.77      5.74 o 
   1   6  12     1387.50     1342.20     43.26 o 
   2   6  12      192.50      201.24     12.28 o 
   3   6  12      298.53      306.41     16.36 o 
   4   6  12       21.96       35.96     13.68 o 
  -4   7  12       43.57       41.79     12.69 o 
  -3   7  12      214.80      197.72     38.88 o 
  -2   7  12       57.29       58.54      8.56 o 
  -1   7  12       79.64       83.82      7.82 o 
   0   7  12      112.86      112.08      8.19 o 
   1   7  12       65.64       62.29      6.33 o 
   2   7  12       49.71       57.85      9.64 o 
   3   7  12      243.80      215.81     14.16 o 
   4   7  12       36.17       58.10     20.21 o 
  -2   8  12       68.58       58.22      9.39 o 
  -1   8  12      155.51      158.20     10.41 o 
   0   8  12       45.89       57.78     15.11 o 
   1   8  12      139.45      166.62     19.27 o 
   2   8  12       69.14       52.30     16.52 o 
   1   0  13       51.46       50.15      3.60 o 
   2   0  13       39.11       46.97      3.98 o 
   3   0  13      927.48      893.70     26.10 o 
   4   0  13      469.36      474.45     16.02 o 
   5   0  13      523.43      525.07     30.55 o 
   6   0  13      490.42      436.90     24.78 o 
  -6   1  13       94.74       79.93     13.09 o 
  -5   1  13      284.87      289.83     19.71 o 
  -4   1  13      904.78      892.49     26.66 o 
  -3   1  13      756.84      744.09     21.86 o 
  -2   1  13     1231.15     1215.35     34.70 o 
  -1   1  13     3667.93     3628.46     90.51 o 
   0   1  13     2689.63     2727.39     66.66 o 
   1   1  13     3878.01     3813.37     90.91 o 
   2   1  13     1278.51     1253.43     31.04 o 
   3   1  13      739.29      721.14     21.72 o 
   4   1  13      920.05      897.16     26.69 o 
   5   1  13      300.03      297.77     15.26 o 
   6   1  13       87.81       89.31     19.29 o 
  -6   2  13       28.94        5.95     12.19 o 
  -5   2  13      257.02      262.61     21.99 o 
  -4   2  13      374.83      398.56     17.07 o 
  -3   2  13     1062.81     1058.55     30.15 o 
  -2   2  13     1643.38     1620.89     45.55 o 
  -1   2  13     1588.46     1590.60     43.02 o 
   0   2  13     2635.17     2669.44     65.27 o 
   1   2  13     1517.49     1520.40     38.36 o 
   2   2  13     1676.70     1655.35     40.75 o 
   3   2  13     1033.62     1036.28     30.09 o 
   4   2  13      411.37      409.22     14.60 o 
   5   2  13      216.92      222.40     15.87 o 
   6   2  13       41.71       35.63     18.14 o 
  -6   3  13      138.67      126.45     17.27 o 
  -5   3  13      121.79      140.42     11.04 o 
  -4   3  13      791.92      782.79     26.17 o 
  -3   3  13      465.21      465.00     19.58 o 
  -2   3  13      285.30      297.86      9.95 o 
  -1   3  13      450.26      467.65     14.95 o 
   0   3  13      159.72      172.00      6.76 o 
   1   3  13      532.89      531.68     15.08 o 
   2   3  13      273.16      259.98      8.71 o 
   3   3  13      603.17      590.34     19.41 o 
   4   3  13      668.63      649.76     25.17 o 
   5   3  13      113.94      142.97     13.29 o 
   6   3  13      138.56      173.07     14.86 o 
  -5   4  13       50.74       42.99     12.57 o 
  -4   4  13      103.88      116.69     12.43 o 
  -3   4  13      232.37      228.93     10.67 o 
  -2   4  13      439.49      455.17     16.64 o 
  -1   4  13     1190.16     1173.77     37.28 o 
   0   4  13     1000.98     1002.34     28.32 o 
   1   4  13     1152.74     1122.83     28.57 o 
   2   4  13      433.83      432.79     14.11 o 
   3   4  13      154.96      144.81     11.82 o 
   4   4  13      117.92      122.02     11.18 o 
   5   4  13       23.69       37.95     11.39 o 
  -5   5  13       28.55       27.60     23.70 o 
  -4   5  13       40.81       59.70     10.51 o 
  -3   5  13      157.17      144.31     10.98 o 
  -2   5  13       99.33      103.19      8.98 o 
  -1   5  13      156.48      155.99      8.79 o 
   0   5  13      382.38      400.70     12.77 o 
   1   5  13      196.08      203.61      8.74 o 
   2   5  13       87.45       88.98      8.44 o 
   3   5  13      136.82      137.10     10.76 o 
   4   5  13       64.04       70.28     13.81 o 
   5   5  13       10.44       10.87     11.88 o 
  -4   6  13      194.16      224.99     15.49 o 
  -3   6  13      190.29      177.94     12.82 o 
  -2   6  13      156.19      162.29     10.97 o 
  -1   6  13      199.20      194.94     11.68 o 
   0   6  13      405.91      408.44     18.74 o 
   1   6  13      192.14      190.90      8.76 o 
   2   6  13      141.73      150.36     17.49 o 
   3   6  13      202.87      207.86     13.95 o 
   4   6  13      170.03      167.49     14.28 o 
  -3   7  13      169.01      194.95     14.07 o 
  -2   7  13      249.45      255.04     15.55 o 
  -1   7  13      586.26      592.06     25.70 o 
   0   7  13       40.51       41.05      6.50 o 
   1   7  13      591.88      584.84     25.48 o 
   2   7  13      250.55      240.22     25.04 o 
   3   7  13      177.76      184.41     28.47 o 
  -2   8  13       63.91       59.23      9.83 o 
  -1   8  13       33.36       32.41      7.82 o 
   0   8  13       96.54      125.45     18.53 o 
   1   8  13       46.94       60.10     16.29 o 
   2   8  13       76.24       76.84     17.90 o 
   0   0  14     2814.22     2702.93    104.64 o 
   1   0  14      975.90     1017.06     28.67 o 
   2   0  14     4438.62     4402.14    120.05 o 
   3   0  14       10.54        4.06      4.56 o 
   4   0  14      598.20      604.27     19.28 o 
   5   0  14        6.98       -2.09      8.25 o 
   6   0  14       31.06       36.46     12.52 o 
  -6   1  14      196.44      226.32     17.34 o 
  -5   1  14       31.79       32.15      8.89 o 
  -4   1  14     1033.08     1061.03     34.96 o 
  -3   1  14      587.58      607.28     18.47 o 
  -2   1  14      346.60      329.24     11.33 o 
  -1   1  14      861.41      849.71     21.26 o 
   0   1  14        2.50       16.32      6.37 o 
   1   1  14      834.47      811.80     21.22 o 
   2   1  14      356.55      350.59     10.22 o 
   3   1  14      574.37      587.99     18.34 o 
   4   1  14      982.48      993.00     30.21 o 
   5   1  14       34.26       43.93      7.39 o 
   6   1  14      182.96      199.98     24.28 o 
  -6   2  14       35.56       27.86     11.65 o 
  -5   2  14      385.61      406.47     18.50 o 
  -4   2  14      167.47      167.85     10.47 o 
  -3   2  14      887.60      885.11     25.15 o 
  -2   2  14      407.23      403.62     13.74 o 
  -1   2  14      294.83      304.76     10.07 o 
   0   2  14     2703.19     2743.32     67.14 o 
   1   2  14      419.41      414.47     10.36 o 
   2   2  14      451.37      457.39     12.33 o 
   3   2  14      822.45      822.46     25.09 o 
   4   2  14      210.14      205.40      9.10 o 
   5   2  14      386.01      401.17     22.93 o 
   6   2  14       33.42       76.59     19.03 o 
  -5   3  14       68.33       91.84     10.57 o 
  -4   3  14      142.39      157.70     14.03 o 
  -3   3  14      486.41      508.97     27.61 o 
  -2   3  14      237.64      235.50      8.95 o 
  -1   3  14     2984.82     2963.91     82.03 o 
   0   3  14       92.74       93.43      4.65 o 
   1   3  14     3006.88     3034.14     82.09 o 
   2   3  14      236.81      225.10      8.09 o 
   3   3  14      470.56      469.27     18.23 o 
   4   3  14      132.45      123.35     11.43 o 
   5   3  14       81.26       79.54     12.07 o 
  -5   4  14      208.88      202.45     16.74 o 
  -4   4  14       19.34       16.68     10.09 o 
  -3   4  14      400.20      396.20     16.18 o 
  -2   4  14      222.10      229.84     11.81 o 
  -1   4  14      369.72      355.43     13.54 o 
   0   4  14        2.92        7.74      3.77 o 
   1   4  14      332.14      329.34     11.26 o 
   2   4  14      274.07      281.97     11.77 o 
   3   4  14      376.26      367.41     19.16 o 
   4   4  14       11.88       20.77      9.42 o 
   5   4  14      239.93      239.16     39.83 o 
  -5   5  14      134.53      138.49     22.34 o 
  -4   5  14      122.41      110.27     16.26 o 
  -3   5  14      325.57      342.44     18.59 o 
  -2   5  14      458.56      432.05     19.39 o 
  -1   5  14      942.07      932.35     38.09 o 
   0   5  14        7.66        8.54      4.48 o 
   1   5  14      919.38      940.30     31.00 o 
   2   5  14      404.61      378.29     19.22 o 
   3   5  14      322.25      345.58     18.84 o 
   4   5  14      138.55      139.62     12.29 o 
   5   5  14      119.09      111.00     14.14 o 
  -4   6  14      113.25      124.44     20.65 o 
  -3   6  14       13.90       26.85     10.01 o 
  -2   6  14      469.03      503.39     25.58 o 
  -1   6  14        8.99       11.28      6.93 o 
   0   6  14     1198.16     1182.92     47.40 o 
   1   6  14        5.91        6.57      6.36 o 
   2   6  14      514.46      521.01     23.67 o 
   3   6  14       13.48       11.20      9.08 o 
   4   6  14      101.13      101.71     12.99 o 
  -3   7  14       39.41       27.27     10.64 o 
  -2   7  14       72.71       78.20     12.06 o 
  -1   7  14       31.16       37.32      7.86 o 
   0   7  14       68.88       56.35      7.36 o 
   1   7  14       28.44       38.09     19.21 o 
   2   7  14       71.76       72.91      8.92 o 
   3   7  14       42.32       39.15      9.95 o 
  -2   8  14      206.66      226.19     16.45 o 
  -1   8  14       94.46      106.82     10.75 o 
   0   8  14      289.40      280.17     14.10 o 
   1   8  14       89.72       82.97     17.97 o 
   2   8  14      202.87      235.73     24.44 o 
   1   0  15      310.11      308.95     10.36 o 
   2   0  15       37.49       40.25      4.44 o 
   3   0  15     1351.18     1293.95     36.79 o 
   4   0  15       28.11       33.48      6.07 o 
   5   0  15      330.92      351.25     17.29 o 
   6   0  15        0.28       -9.95     15.38 o 
  -6   1  15       50.40       64.97     12.10 o 
  -5   1  15      161.71      178.02     11.74 o 
  -4   1  15      175.99      189.12     10.74 o 
  -3   1  15      944.94      934.26     30.45 o 
  -2   1  15      224.23      221.86      9.30 o 
  -1   1  15     2383.14     2341.59     65.52 o 
   0   1  15       10.86        9.36      3.06 o 
   1   1  15     2486.41     2421.86     58.71 o 
   2   1  15      289.36      281.75      9.53 o 
   3   1  15     1239.62     1205.34     30.91 o 
   4   1  15      186.16      187.52      8.93 o 
   5   1  15      160.14      163.13     15.63 o 
   6   1  15       70.50       69.21     18.52 o 
  -6   2  15       14.34        6.36     10.85 o 
  -5   2  15      220.97      245.75     13.71 o 
  -4   2  15       30.30       36.22      7.83 o 
  -3   2  15       92.67       88.54      7.01 o 
  -2   2  15     1265.92     1230.73     38.93 o 
  -1   2  15      155.52      168.24      6.19 o 
   0   2  15     2987.39     3018.72     73.82 o 
   1   2  15      128.09      134.38      5.51 o 
   2   2  15     1543.17     1527.65     35.13 o 
   3   2  15       71.76       63.69      5.74 o 
   4   2  15       51.77       62.69      8.72 o 
   5   2  15      212.46      234.07     16.55 o 
   6   2  15       15.19       22.33     17.05 o 
  -5   3  15      121.76      118.62     12.68 o 
  -4   3  15      542.72      548.18     21.60 o 
  -3   3  15      132.99      137.50      8.99 o 
  -2   3  15      799.83      755.04     22.54 o 
  -1   3  15      330.16      329.70     10.84 o 
   0   3  15      225.57      215.71      7.28 o 
   1   3  15      320.62      311.37      9.54 o 
   2   3  15      588.05      552.20     18.76 o 
   3   3  15      154.77      162.32      8.90 o 
   4   3  15      569.64      552.72     26.07 o 
   5   3  15      120.39      112.50     12.95 o 
  -5   4  15       14.66       18.86     13.40 o 
  -4   4  15      505.50      521.28     29.17 o 
  -3   4  15      269.28      278.69     12.71 o 
  -2   4  15     1448.38     1433.53     46.87 o 
  -1   4  15      378.15      383.52     14.34 o 
   0   4  15     2459.77     2415.53     66.43 o 
   1   4  15      361.19      355.04     13.57 o 
   2   4  15     1426.52     1429.99     46.69 o 
   3   4  15      219.36      192.71     14.28 o 
   4   4  15      511.94      467.46     24.07 o 
   5   4  15        5.42       11.27     18.50 o 
  -5   5  15       16.95       17.65     13.98 o 
  -4   5  15      229.74      237.49     16.60 o 
  -3   5  15      402.41      375.03     20.62 o 
  -2   5  15      234.74      202.09     13.36 o 
  -1   5  15      516.13      505.36     22.17 o 
   0   5  15      548.16      519.65     22.85 o 
   1   5  15      471.89      467.70     22.06 o 
   2   5  15      250.00      219.06     13.00 o 
   3   5  15      431.47      433.02     20.79 o 
   4   5  15      230.34      254.92     16.65 o 
   5   5  15       16.28       13.15     16.83 o 
  -4   6  15      141.30      132.14     14.32 o 
  -3   6  15      234.86      222.63     13.94 o 
  -2   6  15      140.59      119.52     10.63 o 
  -1   6  15      117.54      103.81      9.45 o 
   0   6  15      159.95      167.41     11.25 o 
   1   6  15      153.38      137.23     11.15 o 
   2   6  15      114.11      122.83     10.28 o 
   3   6  15      199.94      184.24     13.17 o 
   4   6  15      117.77      124.40     13.46 o 
  -3   7  15      254.69      269.05     16.56 o 
  -2   7  15       48.14       53.35      9.52 o 
  -1   7  15      589.67      575.55     27.53 o 
   0   7  15        6.78       14.27      7.23 o 
   1   7  15      587.64      552.89     25.13 o 
   2   7  15       42.32       48.08      8.82 o 
   3   7  15      213.22      234.21     16.52 o 
  -1   8  15       10.34        4.87      8.19 o 
   0   8  15       58.37       64.77      7.36 o 
   1   8  15       13.76       21.25     17.13 o 
   0   0  16     3519.37     3538.84    136.73 o 
   1   0  16      807.39      796.97     23.08 o 
   2   0  16      514.55      533.12     16.44 o 
   3   0  16      338.22      315.91     11.87 o 
   4   0  16      264.01      266.01     11.52 o 
   5   0  16        5.46        7.51      8.50 o 
   6   0  16        1.44       -1.62     12.30 o 
  -6   1  16       83.40       76.55     12.18 o 
  -5   1  16      173.95      191.65     15.61 o 
  -4   1  16      239.36      244.61     12.27 o 
  -3   1  16       82.86       80.78      6.22 o 
  -2   1  16      688.43      655.68     18.74 o 
  -1   1  16      531.69      539.74     16.94 o 
   0   1  16      562.44      567.52     15.12 o 
   1   1  16      585.13      586.11     15.23 o 
   2   1  16      598.14      575.99     18.55 o 
   3   1  16      153.62      147.66      9.55 o 
   4   1  16      228.52      225.79     10.18 o 
   5   1  16      183.66      175.76     22.18 o 
   6   1  16       80.88       59.67     20.37 o 
  -5   2  16      225.62      224.39     13.80 o 
  -4   2  16      270.58      276.48     14.31 o 
  -3   2  16      532.25      553.11     29.88 o 
  -2   2  16     1503.25     1511.42     41.31 o 
  -1   2  16      283.82      276.56      9.16 o 
   0   2  16     1058.20     1069.22     27.07 o 
   1   2  16      331.24      315.92      9.24 o 
   2   2  16     1426.25     1427.43     41.20 o 
   3   2  16      392.47      389.88     14.10 o 
   4   2  16      301.66      295.80     14.43 o 
   5   2  16      243.70      266.07     27.49 o 
  -5   3  16       98.88      105.77     11.77 o 
  -4   3  16      111.66      119.41      9.67 o 
  -3   3  16      688.17      697.90     24.58 o 
  -2   3  16      620.37      651.87     23.83 o 
  -1   3  16     1705.82     1686.12     52.83 o 
   0   3  16      982.99      968.79     24.72 o 
   1   3  16     1618.34     1605.52     40.69 o 
   2   3  16      696.74      703.76     23.80 o 
   3   3  16      670.24      661.40     24.10 o 
   4   3  16       87.07       80.05     10.97 o 
   5   3  16       92.69      100.43     13.07 o 
  -5   4  16      246.50      286.16     47.97 o 
  -4   4  16      127.35      150.85     13.15 o 
  -3   4  16      285.09      264.17     13.32 o 
  -2   4  16       86.54       86.93      7.47 o 
  -1   4  16      122.15      133.01     11.44 o 
   0   4  16       89.60      105.91      9.75 o 
   1   4  16      167.49      176.59      8.84 o 
   2   4  16       99.62       96.42      6.99 o 
   3   4  16      256.27      254.54     15.82 o 
   4   4  16       97.56      120.44     13.35 o 
   5   4  16      254.87      260.49     18.20 o 
  -4   5  16      160.86      171.67     15.30 o 
  -3   5  16      434.41      446.17     23.00 o 
  -2   5  16      285.88      280.77     16.15 o 
  -1   5  16      330.64      320.42     17.81 o 
   0   5  16       62.89       65.67      7.95 o 
   1   5  16      415.37      413.79     18.29 o 
   2   5  16      280.44      253.92     15.07 o 
   3   5  16      477.58      463.73     27.39 o 
   4   5  16      183.57      209.79     14.56 o 
  -4   6  16       46.92       67.08     12.51 o 
  -3   6  16       98.48       99.50     12.04 o 
  -2   6  16      463.98      452.00     23.10 o 
  -1   6  16      113.95      110.80      9.94 o 
   0   6  16      476.92      478.16     21.88 o 
   1   6  16      110.06      115.30      9.30 o 
   2   6  16      510.72      507.05     23.24 o 
   3   6  16       86.63       85.46     19.21 o 
   4   6  16       38.21       30.21     11.39 o 
  -3   7  16       59.40       65.26     12.24 o 
  -2   7  16       57.70       45.28      9.56 o 
  -1   7  16        1.26        1.70      8.29 o 
   0   7  16        5.82       11.74     11.90 o 
   1   7  16        2.32        3.25      7.01 o 
   2   7  16       47.43       40.80      9.08 o 
   3   7  16       53.75       55.18     19.41 o 
  -1   8  16      123.59      127.94     11.29 o 
   0   8  16      294.55      272.01     15.01 o 
   1   8  16      117.07      144.84     24.13 o 
   1   0  17        0.39        2.74      4.07 o 
   2   0  17      636.39      646.45     19.58 o 
   3   0  17       68.36       76.17      6.28 o 
   4   0  17      498.36      509.17     20.36 o 
   5   0  17      103.13      109.40     10.99 o 
  -5   1  17       70.25       85.10     10.41 o 
  -4   1  17       87.36      102.92      8.82 o 
  -3   1  17      689.27      699.98     23.82 o 
  -2   1  17     1682.72     1650.53     42.90 o 
  -1   1  17      138.62      143.42      6.11 o 
   0   1  17     1648.19     1653.74     45.99 o 
   1   1  17       99.85      102.22      5.94 o 
   2   1  17     1437.18     1392.97     42.56 o 
   3   1  17      638.93      636.69     20.46 o 
   4   1  17       51.10       69.09      7.51 o 
   5   1  17       83.84       86.80     12.39 o 
  -5   2  17       53.03       57.35     10.36 o 
  -4   2  17       82.32       86.04      9.31 o 
  -3   2  17      750.07      750.04     25.44 o 
  -1   2  17      933.08      907.35     22.49 o 
   0   2  17      250.19      248.68      8.28 o 
   1   2  17      838.98      826.24     22.40 o 
   2   2  17      167.97      177.82      7.70 o 
   3   2  17      692.94      673.23     25.22 o 
   4   2  17       71.54       71.84     11.73 o 
   5   2  17       39.08       75.88     12.38 o 
  -5   3  17      213.45      225.33     17.94 o 
  -4   3  17      259.39      275.17     13.61 o 
  -3   3  17      357.00      348.52     16.37 o 
  -2   3  17      316.89      315.72     13.85 o 
  -1   3  17      537.55      525.48     20.21 o 
   0   3  17       32.88       32.13      5.51 o 
   1   3  17      621.18      608.02     23.83 o 
   2   3  17      352.74      345.78     14.03 o 
   3   3  17      420.65      409.84     16.14 o 
   4   3  17      224.79      212.50     14.92 o 
   5   3  17      227.48      254.31     24.40 o 
  -5   4  17       59.89       44.82     13.74 o 
  -4   4  17      156.13      131.51     13.07 o 
  -3   4  17      632.91      646.67     23.17 o 
  -2   4  17      675.18      653.76     24.81 o 
  -1   4  17      887.27      888.65     31.78 o 
   0   4  17     1401.81     1336.12     43.64 o 
   1   4  17      978.85     1011.37     32.08 o 
   2   4  17      778.20      746.56     24.66 o 
   3   4  17      610.56      578.91     27.87 o 
   4   4  17      132.00      138.40     12.60 o 
   5   4  17       63.43       78.78     17.14 o 
  -4   5  17       67.36       62.49     15.75 o 
  -3   5  17       74.00       74.79     10.90 o 
  -2   5  17      298.93      314.22     16.06 o 
  -1   5  17      366.66      355.07     18.07 o 
   0   5  17      548.91      587.42     26.09 o 
   1   5  17      372.91      359.80     17.91 o 
   2   5  17      250.51      233.30     15.08 o 
   3   5  17       57.78       48.83     10.18 o 
   4   5  17       65.95       65.30     12.14 o 
  -3   6  17      103.59      107.04     11.93 o 
  -2   6  17      172.17      144.15     12.00 o 
  -1   6  17       97.13       91.04      9.88 o 
   0   6  17        1.70       13.66      7.71 o 
   1   6  17       84.91       90.37     15.32 o 
   2   6  17      176.22      179.41     11.79 o 
   3   6  17      117.03      123.13     11.49 o 
  -2   7  17      172.35      185.95     13.97 o 
  -1   7  17      121.71      139.35     13.53 o 
   0   7  17      538.47      535.57     25.03 o 
   1   7  17      128.49      131.37     10.48 o 
   2   7  17      192.46      226.43     22.61 o 
   0   8  17       19.70       18.81      7.78 o 
   0   0  18       36.74       44.74      6.59 o 
   1   0  18     3380.80     3221.63     88.38 o 
   2   0  18      213.34      205.31      9.02 o 
   3   0  18     2060.00     2035.30     56.95 o 
   4   0  18        0.49        7.74      7.84 o 
   5   0  18       85.49      113.91     14.08 o 
  -5   1  18      316.66      335.16     17.29 o 
  -4   1  18      172.45      179.55     11.10 o 
  -3   1  18      566.58      548.93     21.18 o 
  -2   1  18     1256.37     1224.98     34.63 o 
  -1   1  18       34.06       40.19      4.61 o 
   0   1  18      331.15      351.73     11.90 o 
   1   1  18       20.38       22.12      5.05 o 
   2   1  18     1209.28     1201.95     34.66 o 
   3   1  18      503.07      491.75     16.99 o 
   4   1  18      178.30      166.82     10.89 o 
   5   1  18      333.53      331.49     21.11 o 
  -5   2  18       12.47       15.32     11.35 o 
  -4   2  18      453.86      458.68     19.26 o 
  -3   2  18      144.64      166.19      9.69 o 
  -2   2  18      291.57      265.31     12.36 o 
  -1   2  18      485.62      469.45     14.46 o 
   0   2  18        6.73        6.78      4.07 o 
   1   2  18      401.12      424.12     14.57 o 
   2   2  18      263.66      252.62     10.32 o 
   3   2  18      139.38      146.73      9.32 o 
   4   2  18      426.88      431.25     23.34 o 
   5   2  18        9.94       21.57     15.51 o 
  -5   3  18        9.49        5.34     13.02 o 
  -4   3  18      114.10      131.15     11.12 o 
  -3   3  18       38.63       47.21      8.17 o 
  -2   3  18     1056.37     1015.71     33.40 o 
  -1   3  18      198.48      201.35     10.30 o 
   0   3  18     1226.22     1227.73     40.34 o 
   1   3  18      230.73      232.36     10.87 o 
   2   3  18      973.70      946.60     32.99 o 
   3   3  18       29.79       26.54      6.87 o 
   4   3  18      152.53      179.65     22.27 o 
   5   3  18        4.14        7.14     11.67 o 
  -4   4  18      106.26      126.61     14.11 o 
  -3   4  18        8.95       15.04      9.59 o 
  -2   4  18      340.63      331.95     14.78 o 
  -1   4  18      100.08      117.16      7.99 o 
   0   4  18       19.22       17.59      6.59 o 
   1   4  18       88.83       99.65      7.96 o 
   2   4  18      363.69      331.93     21.58 o 
   3   4  18       15.27       20.69     16.18 o 
   4   4  18      136.00      172.44     13.55 o 
  -4   5  18       87.97       86.66     13.57 o 
  -3   5  18      196.40      180.70     25.62 o 
  -2   5  18      288.12      284.47     16.67 o 
  -1   5  18       54.94       70.35     11.26 o 
   0   5  18      982.68      955.89     39.61 o 
   1   5  18       57.64       57.43      8.77 o 
   2   5  18      293.70      288.37     21.03 o 
   3   5  18      221.25      216.46     13.92 o 
   4   5  18       95.44       99.49     12.68 o 
  -3   6  18       89.21       96.58     12.20 o 
  -2   6  18        3.10        9.26      8.78 o 
  -1   6  18      538.75      511.22     24.42 o 
   0   6  18      101.52       93.14     12.89 o 
   1   6  18      528.77      532.26     24.57 o 
   2   6  18        1.28       -0.57      8.80 o 
   3   6  18       95.91      109.38     11.76 o 
  -2   7  18       11.06       21.61     10.66 o 
  -1   7  18       38.14       38.61      9.64 o 
   0   7  18       12.46       12.26      8.79 o 
   1   7  18       31.67       14.08     11.17 o 
   2   7  18       10.57        6.76      9.00 o 
   1   0  19       39.38       54.02     11.19 o 
   2   0  19      273.46      257.36     10.57 o 
   3   0  19        4.25        7.09      5.72 o 
   4   0  19      321.52      339.07     16.07 o 
   5   0  19      126.41      133.39     13.72 o 
  -5   1  19      102.28      127.83     11.56 o 
  -4   1  19      302.42      302.90     15.36 o 
  -3   1  19      112.17      118.91      8.98 o 
  -2   1  19     1204.50     1201.41     36.73 o 
  -1   1  19      429.13      437.40     14.38 o 
   0   1  19     2213.55     2174.68     60.25 o 
   1   1  19      448.91      451.88     14.55 o 
   2   1  19     1395.39     1379.60     36.96 o 
   3   1  19      127.60      133.24      7.90 o 
   4   1  19      301.97      307.18     18.87 o 
   5   1  19       88.14       80.07     13.93 o 
  -5   2  19       84.07       87.76     11.29 o 
  -4   2  19      227.56      244.63     13.75 o 
  -3   2  19      652.98      658.15     25.08 o 
  -2   2  19      101.54       96.47      7.78 o 
  -1   2  19     1351.14     1350.28     44.76 o 
   0   2  19      350.60      380.90     15.36 o 
   1   2  19     1382.74     1382.83     44.89 o 
   2   2  19       84.05       92.33      7.82 o 
   3   2  19      723.72      718.73     25.02 o 
   4   2  19      290.25      298.50     14.99 o 
   5   2  19       70.12       94.30     17.72 o 
  -5   3  19      206.00      207.66     17.92 o 
  -4   3  19      115.27      110.66     10.48 o 
  -3   3  19      428.40      440.63     19.78 o 
  -2   3  19       74.63       77.91      7.72 o 
  -1   3  19      108.55      105.52      7.75 o 
   0   3  19       28.35       42.14      6.17 o 
   1   3  19       99.88       96.69     10.00 o 
   2   3  19       62.17       64.76      7.08 o 
   3   3  19      534.21      533.51     19.51 o 
   4   3  19       93.24       94.75     12.71 o 
   5   3  19      225.02      231.82     17.19 o 
  -4   4  19       52.75       72.25     12.94 o 
  -3   4  19      313.26      317.49     22.01 o 
  -2   4  19       45.98       49.78      8.07 o 
  -1   4  19      974.17      938.23     29.23 o 
   0   4  19       92.02       89.92      7.87 o 
   1   4  19      784.11      751.29     28.94 o 
   2   4  19       49.13       57.72      9.23 o 
   3   4  19      320.56      316.78     21.08 o 
   4   4  19       71.41       65.84     12.00 o 
  -4   5  19       13.08       17.71     12.95 o 
  -3   5  19       36.91       40.33     11.15 o 
  -2   5  19      163.07      179.49     12.57 o 
  -1   5  19       69.54       76.41      9.63 o 
   0   5  19      219.70      205.26     13.56 o 
   1   5  19       83.62       83.30      9.51 o 
   2   5  19      130.24      137.47     12.21 o 
   3   5  19       26.73       29.46     10.17 o 
   4   5  19       17.75       31.55     11.85 o 
  -3   6  19      106.81      111.78     13.06 o 
  -2   6  19       67.54       63.89     10.65 o 
  -1   6  19      147.99      150.54     11.87 o 
   0   6  19       21.49       18.04     16.09 o 
   1   6  19      146.46      156.45     11.64 o 
   2   6  19       56.53       53.42     10.16 o 
   3   6  19       98.32       80.42     11.74 o 
  -2   7  19      247.18      269.90     16.54 o 
  -1   7  19       21.67       14.18      9.68 o 
   0   7  19      292.53      324.14     18.37 o 
   1   7  19       15.69       28.83      8.68 o 
   2   7  19      218.18      228.71     16.31 o 
   0   0  20      526.66      488.49     22.16 o 
   1   0  20     1491.46     1374.86     38.98 o 
   2   0  20      227.32      246.39     13.45 o 
   3   0  20      197.33      208.64     11.16 o 
   4   0  20       40.91       53.48      9.09 o 
   5   0  20       66.30       86.41     14.68 o 
  -5   1  20      152.57      172.56     12.94 o 
  -4   1  20      261.26      256.77     13.78 o 
  -3   1  20      149.78      152.43      9.67 o 
  -2   1  20       53.65       48.33      7.16 o 
  -1   1  20      250.01      255.18     10.02 o 
   0   1  20      421.09      454.55     15.10 o 
   1   1  20      211.85      218.62      9.87 o 
   2   1  20       59.57       60.11      6.13 o 
   3   1  20       94.64       91.44      8.58 o 
   4   1  20      243.52      259.74     16.48 o 
   5   1  20      125.22      145.24     15.28 o 
  -5   2  20       55.90       67.80     12.12 o 
  -4   2  20      262.18      264.96     13.85 o 
  -3   2  20      297.63      294.83     14.69 o 
  -2   2  20      369.07      383.77     17.47 o 
  -1   2  20      386.06      407.85     16.54 o 
   0   2  20      471.40      454.34     17.52 o 
   1   2  20      411.89      420.97     16.46 o 
   2   2  20      400.24      384.48     16.01 o 
   3   2  20      319.62      316.73     14.68 o 
   4   2  20      223.82      235.66     12.82 o 
   5   2  20       64.05       61.15     17.38 o 
  -4   3  20      249.63      286.76     15.37 o 
  -3   3  20      151.03      164.53     10.76 o 
  -2   3  20      536.72      534.63     19.96 o 
  -1   3  20      765.05      774.54     28.12 o 
   0   3  20      850.94      850.99     29.27 o 
   1   3  20      871.31      853.13     28.27 o 
   2   3  20      499.26      480.14     19.36 o 
   3   3  20      130.16      141.77     10.05 o 
   4   3  20      288.56      316.32     27.33 o 
  -4   4  20      103.91      113.13     20.54 o 
  -3   4  20      231.27      237.42     15.14 o 
  -2   4  20       17.44       22.01      9.10 o 
  -1   4  20      166.65      156.22      9.37 o 
   0   4  20        3.24        1.85      8.72 o 
   1   4  20      155.69      151.36     11.40 o 
   2   4  20       32.99       34.35     11.24 o 
   3   4  20      222.77      198.14     14.51 o 
   4   4  20      120.45      117.84     13.90 o 
  -3   5  20       96.62      108.88     12.58 o 
  -2   5  20      286.48      283.93     17.08 o 
  -1   5  20      367.59      359.24     18.98 o 
   0   5  20       54.82       58.39      9.45 o 
   1   5  20      344.33      329.90     19.08 o 
   2   5  20      265.25      251.09     16.18 o 
   3   5  20       94.20       89.89     11.87 o 
  -3   6  20       74.81       87.62     13.66 o 
  -2   6  20      228.99      215.91     15.10 o 
  -1   6  20      101.30       99.97     11.13 o 
   0   6  20      380.22      400.49     21.25 o 
   1   6  20       93.39       99.01     13.38 o 
   2   6  20      233.47      235.79     15.63 o 
   3   6  20       81.47       68.58     12.33 o 
  -1   7  20       37.63       39.28     11.06 o 
   0   7  20       24.08        6.22     10.06 o 
   1   7  20       46.02       65.02     10.18 o 
   1   0  21       88.63       95.52      6.51 o 
   2   0  21        0.96        2.93      5.46 o 
   3   0  21      832.66      792.70     28.41 o 
   4   0  21       87.19       91.54     12.90 o 
   5   0  21       85.27       88.21     20.61 o 
  -5   1  21       58.54       72.16     13.29 o 
  -4   1  21      187.40      194.97     12.44 o 
  -3   1  21      225.44      254.21     13.57 o 
  -2   1  21      205.75      206.09     10.75 o 
  -1   1  21     1156.83     1146.36     37.81 o 
   0   1  21      272.78      293.22     11.56 o 
   1   1  21     1144.59     1114.25     32.57 o 
   2   1  21      195.75      204.45     10.95 o 
   3   1  21      252.13      266.97     13.76 o 
   4   1  21      201.51      203.16     14.98 o 
   5   1  21       69.13       78.47     20.06 o 
  -4   2  21       18.82       11.21      9.32 o 
  -3   2  21      119.21      120.72      9.77 o 
  -2   2  21      575.20      584.87     22.50 o 
  -1   2  21      213.54      238.71     12.13 o 
   0   2  21      849.14      864.10     29.84 o 
   1   2  21      188.78      200.39     10.81 o 
   2   2  21      604.19      609.24     22.42 o 
   3   2  21      106.52       95.00      9.00 o 
   4   2  21       12.53       14.00     10.50 o 
  -4   3  21      295.16      296.48     15.09 o 
  -3   3  21       33.48       32.84      9.07 o 
  -2   3  21       50.84       58.04      7.92 o 
  -1   3  21       65.59       73.43      7.84 o 
   0   3  21       26.95       29.03      6.90 o 
   1   3  21       72.71       67.31      7.38 o 
   2   3  21       36.42       40.35      7.58 o 
   3   3  21       37.75       43.64     14.20 o 
   4   3  21      265.75      278.16     18.36 o 
  -4   4  21      217.35      252.60     17.80 o 
  -3   4  21       98.56      111.28     21.37 o 
  -2   4  21      353.56      354.48     26.13 o 
  -1   4  21      218.02      217.90     11.60 o 
   0   4  21      654.31      647.99     23.64 o 
   1   4  21      222.40      220.73     14.37 o 
   2   4  21      379.01      364.62     22.45 o 
   3   4  21       69.59       79.87     15.05 o 
   4   4  21      196.78      221.58     17.15 o 
  -3   5  21      125.82      137.22     13.99 o 
  -2   5  21       39.39       34.20     10.23 o 
  -1   5  21      150.20      170.87     13.35 o 
   0   5  21       70.83       60.25     15.97 o 
   1   5  21      155.50      175.93     13.14 o 
   2   5  21       35.39       24.83     10.15 o 
   3   5  21      121.46      103.49     12.66 o 
  -2   6  21       29.37       39.54     11.24 o 
  -1   6  21       54.20       57.05     10.61 o 
   0   6  21       95.92      101.64     11.33 o 
   1   6  21       38.36       25.43     10.07 o 
   2   6  21       36.08       35.52     10.89 o 
   0   0  22      559.91      596.63     26.65 o 
   1   0  22       25.77       34.73      5.81 o 
   2   0  22      596.36      616.96     22.79 o 
   3   0  22       19.99       27.48      7.97 o 
   4   0  22      172.41      188.33     15.66 o 
  -4   1  22      254.25      243.38     14.16 o 
  -3   1  22       41.81       47.32      8.96 o 
  -2   1  22       95.84      101.33      9.10 o 
  -1   1  22       76.72      106.30      8.36 o 
   0   1  22       96.48       88.99      7.86 o 
   1   1  22      109.68      116.41      8.39 o 
   2   1  22      110.49      109.14      8.68 o 
   3   1  22       32.20       43.36     10.23 o 
   4   1  22      286.23      282.94     17.45 o 
  -4   2  22       79.88       84.28     10.45 o 
  -3   2  22      171.47      171.66     11.07 o 
  -2   2  22      544.98      511.46     19.53 o 
  -1   2  22       40.47       40.32      7.26 o 
   0   2  22      863.96      830.75     29.14 o 
   1   2  22       63.76       65.83      7.81 o 
   2   2  22      470.27      454.19     19.36 o 
   3   2  22      159.84      167.84     10.90 o 
   4   2  22       79.56       72.06     16.07 o 
  -4   3  22       20.25       11.34     11.62 o 
  -3   3  22      248.58      250.33     13.16 o 
  -2   3  22        0.28       11.22      7.93 o 
  -1   3  22     1176.17     1169.81     38.02 o 
   0   3  22        0.10       -3.77      6.94 o 
   1   3  22     1130.79     1065.88     37.80 o 
   2   3  22        0.11        3.03      7.50 o 
   3   3  22      229.03      248.51     16.13 o 
   4   3  22       18.25       14.72     12.21 o 
  -3   4  22      227.92      222.34     15.59 o 
  -2   4  22       31.56       36.71     10.66 o 
  -1   4  22       59.31       68.06     15.55 o 
   0   4  22       14.91       20.93     11.31 o 
   1   4  22       66.48       69.57     19.99 o 
   2   4  22       28.78       29.18     10.34 o 
   3   4  22      191.59      182.67     14.61 o 
  -3   5  22      159.90      157.17     15.44 o 
  -2   5  22       84.07       98.84     11.80 o 
  -1   5  22      328.74      329.33     19.67 o 
   0   5  22       31.89       10.77      9.93 o 
   1   5  22      384.11      372.28     19.87 o 
   2   5  22       73.01       67.51     11.29 o 
   3   5  22      180.35      180.19     14.70 o 
  -2   6  22      250.04      264.26     17.75 o 
  -1   6  22       13.38        6.98     10.42 o 
   0   6  22      339.27      377.90     23.25 o 
   1   6  22       11.15       -3.12     10.00 o 
   2   6  22      271.79      271.65     18.06 o 
   1   0  23       65.93       62.35      7.49 o 
   2   0  23       96.88      100.49      9.45 o 
   3   0  23      139.52      118.43     13.51 o 
   4   0  23       57.76       53.73     12.48 o 
  -4   1  23       41.51       41.70     12.58 o 
  -3   1  23      268.02      263.79     13.89 o 
  -2   1  23      118.47      125.30      9.66 o 
  -1   1  23      617.78      607.97     22.32 o 
   0   1  23      165.32      162.89      9.72 o 
   1   1  23      605.01      578.58     21.98 o 
   2   1  23      113.53      114.15      9.27 o 
   3   1  23      270.49      289.27     18.28 o 
   4   1  23       47.63       49.08     12.86 o 
  -4   2  23       92.78      103.20     11.14 o 
  -3   2  23      110.07      124.82     10.69 o 
  -2   2  23      313.14      324.41     19.43 o 
  -1   2  23       30.72       25.89      7.62 o 
   0   2  23      509.70      496.16     19.76 o 
   1   2  23       22.19       12.41      7.00 o 
   2   2  23      361.48      336.81     15.53 o 
   3   2  23      119.83      119.79     10.47 o 
   4   2  23       66.62       81.78     17.27 o 
  -4   3  23      112.27      125.97     15.66 o 
  -3   3  23       20.79       24.30      9.18 o 
  -2   3  23      126.96      125.34      9.62 o 
  -1   3  23       77.58       76.96      8.70 o 
   0   3  23        4.17        6.62      7.40 o 
   1   3  23       72.30       75.76      8.71 o 
   2   3  23       98.50       83.13     10.12 o 
   3   3  23       31.48       21.71     10.96 o 
   4   3  23      108.50       79.88     19.26 o 
  -3   4  23       91.52       85.20     12.99 o 
  -2   4  23      304.04      321.38     19.71 o 
  -1   4  23      170.65      186.24     13.94 o 
   0   4  23      376.03      356.45     20.44 o 
   1   4  23      163.81      162.95     13.09 o 
   2   4  23      351.73      343.07     19.77 o 
   3   4  23       78.77       76.15     14.46 o 
  -2   5  23       62.66       70.68     12.00 o 
  -1   5  23       73.33       76.15     17.86 o 
   0   5  23      290.17      310.78     19.18 o 
   1   5  23       76.15       75.26     11.22 o 
   2   5  23       55.46       36.80     13.25 o 
  -1   6  23        7.25       -0.11     23.97 o 
   0   6  23      122.51      139.13     15.31 o 
   1   6  23       14.09        4.24     10.49 o 
   0   0  24      642.73      601.34     39.13 o 
   1   0  24      652.58      611.70     36.59 o 
   2   0  24      292.03      306.07     18.25 o 
   3   0  24      332.15      299.28     18.86 o 
   4   0  24       49.34       55.68     13.03 o 
  -4   1  24       41.90       41.16     12.46 o 
  -3   1  24      102.64      115.16     10.03 o 
  -2   1  24      190.22      194.15     11.38 o 
  -1   1  24      154.65      144.73      9.96 o 
   0   1  24      167.99      172.94     10.63 o 
   1   1  24      144.62      147.71     10.04 o 
   2   1  24      191.22      188.38     21.37 o 
   3   1  24       94.28       85.25     13.68 o 
   4   1  24       47.50       51.38     12.76 o 
  -4   2  24      115.66      131.45     12.69 o 
  -3   2  24      150.39      147.28     11.71 o 
  -2   2  24      228.03      219.45     12.15 o 
  -1   2  24       96.97      104.06      9.67 o 
   0   2  24       31.91       39.16      9.62 o 
   1   2  24      125.79      133.66      9.59 o 
   2   2  24      201.54      204.39     11.69 o 
   3   2  24      130.96      139.92     13.40 o 
   4   2  24      121.35      132.45     20.96 o 
  -3   3  24       91.74       95.37     10.82 o 
  -2   3  24      297.36      302.68     15.45 o 
  -1   3  24      105.77      109.40     10.01 o 
   0   3  24      436.65      478.65     19.62 o 
   1   3  24      139.29      146.55     10.07 o 
   2   3  24      292.30      295.20     18.68 o 
   3   3  24       86.23       97.76     12.93 o 
  -3   4  24       20.23       28.68     12.98 o 
  -2   4  24       93.21       77.68     12.85 o 
  -1   4  24       67.56       70.70     11.45 o 
   0   4  24        3.69        8.54     11.11 o 
   1   4  24       72.07       69.87     14.78 o 
   2   4  24      120.70      114.76     12.86 o 
   3   4  24       25.44       29.31     12.25 o 
  -2   5  24       50.29       56.12     12.68 o 
  -1   5  24      157.98      149.85     14.70 o 
   0   5  24      125.85      146.72     13.84 o 
   1   5  24      169.34      146.01     13.58 o 
   2   5  24       46.76       58.30     11.89 o 
   1   0  25        0.27        6.65      8.88 o 
   2   0  25       97.24       97.64     11.58 o 
   3   0  25        2.45        5.13     10.86 o 
  -3   1  25       29.11       20.85     11.37 o 
  -2   1  25      414.13      400.19     18.12 o 
  -1   1  25       12.99        5.82      7.95 o 
   0   1  25      607.01      632.18     23.85 o 
   1   1  25       15.13       17.01      9.46 o 
   2   1  25      423.16      398.64     25.23 o 
   3   1  25       43.48       30.08     11.59 o 
  -3   2  25      133.24      139.93     14.89 o 
  -2   2  25      112.28      114.57     12.18 o 
  -1   2  25      322.31      348.92     15.81 o 
   0   2  25        2.25       -0.46      8.09 o 
   1   2  25      282.66      285.28     15.28 o 
   2   2  25      127.65      122.37     10.71 o 
   3   2  25      139.87      133.86     13.63 o 
  -3   3  25      238.13      235.38     17.12 o 
  -2   3  25       51.71       64.94      9.56 o 
  -1   3  25       40.64       52.17      9.02 o 
   0   3  25       21.94       24.70      8.80 o 
   1   3  25       41.31       58.07      8.97 o 
   2   3  25       59.41       62.22     12.44 o 
   3   3  25      269.00      251.31     23.70 o 
  -2   4  25       67.93       62.85     12.82 o 
  -1   4  25      420.92      441.03     23.33 o 
   0   4  25       63.21       68.62     12.38 o 
   1   4  25      407.63      372.77     23.12 o 
   2   4  25       69.13       58.23     17.09 o 
  -1   5  25       21.18       27.13     11.94 o 
   0   5  25      241.89      258.49     31.40 o 
   1   5  25       16.61        7.52     11.90 o 
   0   0  26       51.61       50.47     15.22 o 
   1   0  26      829.99      827.03     36.94 o 
   2   0  26        8.94       20.72     10.62 o 
   3   0  26      477.55      495.05     26.38 o 
  -3   1  26      112.38      117.36     13.71 o 
  -2   1  26      182.10      205.17     14.96 o 
  -1   1  26       43.80       43.47     10.88 o 
   0   1  26      256.34      317.60     21.73 o 
   1   1  26       54.29       58.19     10.87 o 
   2   1  26      159.68      163.78     14.37 o 
   3   1  26      112.76      120.18     13.45 o 
  -3   2  26       60.01       62.98     13.34 o 
  -2   2  26       80.20       78.20      9.94 o 
  -1   2  26      114.87      103.41     10.05 o 
   0   2  26        3.19        9.13      8.41 o 
   1   2  26      122.37      139.90     10.74 o 
   2   2  26      102.40      109.17     12.28 o 
   3   2  26       52.94       74.06     18.05 o 
  -2   3  26      296.13      289.69     14.80 o 
  -1   3  26        6.53        8.49      8.77 o 
   0   3  26      476.47      499.00     21.18 o 
   1   3  26        8.84        5.77     14.23 o 
   2   3  26      270.65      278.86     17.96 o 
  -2   4  26       50.56       57.01     13.35 o 
  -1   4  26       43.50       50.64     12.11 o 
   0   4  26       17.57       17.81     11.50 o 
   1   4  26       42.00       32.64     11.71 o 
   2   4  26       41.17       58.01     12.50 o 
   1   0  27       17.89       19.18     10.50 o 
   2   0  27       98.30      115.94     13.89 o 
   3   0  27      133.46      142.17     15.37 o 
  -3   1  27       59.79       62.99     13.85 o 
  -2   1  27      214.59      224.59     16.22 o 
  -1   1  27      201.62      214.30     15.11 o 
   0   1  27      347.93      332.75     20.64 o 
   1   1  27      203.08      189.62     15.13 o 
   2   1  27      212.52      205.98     15.95 o 
   3   1  27       84.09       75.83     12.88 o 
  -2   2  27       54.03       59.07     12.42 o 
  -1   2  27      218.07      236.23     13.07 o 
   0   2  27      195.09      205.57     12.82 o 
   1   2  27      204.63      217.25     15.55 o 
   2   2  27       72.92       75.32     15.36 o 
  -2   3  27       14.51       20.86     11.89 o 
  -1   3  27        0.57       -5.59      9.38 o 
   0   3  27       22.70       23.13     11.90 o 
   1   3  27        0.14       -5.37     11.97 o 
   2   3  27        9.35        4.72     16.58 o 
  -1   4  27      191.46      182.73     15.89 o 
   0   4  27       47.93       42.81     15.57 o 
   1   4  27      159.52      148.94     22.78 o 
   0   0  28      164.47      197.85     21.35 o 
   1   0  28      152.96      148.65     14.53 o 
   2   0  28       19.67       22.56     12.09 o 
  -2   1  28       51.35       50.58     13.17 o 
  -1   1  28        5.02       13.37     11.19 o 
   0   1  28       42.23       36.76     11.80 o 
   1   1  28        7.29       24.01     10.86 o 
   2   1  28       39.42       42.60     12.42 o 
  -2   2  28      149.88      149.60     14.77 o 
  -1   2  28       61.67       71.77     12.18 o 
   0   2  28      203.21      195.31     15.06 o 
   1   2  28       55.70       75.97     12.87 o 
   2   2  28      139.40      147.45     27.16 o 
  -1   3  28      288.87      294.43     40.00 o 
   0   3  28      101.56      115.71     14.44 o 
   1   3  28      305.72      258.84     25.43 o 
   1   0  29       12.76        9.78     12.42 o 
  -1   1  29      231.36      215.19     25.56 o 
   0   1  29       21.69       17.96     12.14 o 
   1   1  29      225.36      223.75     17.16 o 
  -1   2  29       14.99       25.83     11.81 o 
   0   2  29      115.00      130.66     13.96 o 
   1   2  29       13.15        8.71     13.72 o 
   0   0  30       64.03       70.52     19.60 o 
                                                 
